# Supplementary material for: Cross-platform expression profiling demonstrates that SV40 small tumor antigen activates Notch, Hedgehog, and Wnt signaling in human cells
Source: BMC Cancer. 2006 Mar 7;6:54. doi: 10.1186/1471-2407-6-54 (PMC1420312; doi:10.1186/1471-2407-6-54)
Supplement: Additional file 1 — Supplementary Table 1 – excel spreadsheet – TableS1.xls All 3478 genes identified as changed by SV40 ST on the AB1700 Microarray [file 1471-2407-6-54-S1.xls]

## Sheet: All 3478 Genes from ABI 1700
Supplementary Table 1: All 3478 genes identified as changed by SV40 ST on the AB1700 Microarray
ABI Gene ID	Affymetrix probe ID	Affymetrix Fold Change	AB1700 Fold Change	q value (% FDR)	Accession	Gene Symbol	Gene Description
hCG41415.3	201147_s_at	1.79221	23.2871	0.0161236	NM_000362	TIMP3	tissue inhibitor of metalloproteinase 3 (Sorsby fundus dystrophy, pseudoinflammatory)
hCG2022649	206032_at	2.24973	21.9632	0.0161236	AI797281	DSC3	desmocollin 3
hCG25754.2	209201_x_at	1.27727	14.7547	0.0161236	L01639	CXCR4	chemokine (C-X-C motif) receptor 4
hCG1640325.2	206163_at	1.94558	14.3294	0.0161236	NM_005584	MAB21L1	mab-21-like 1 (C. elegans)
hCG2015731			13.9721	0.0161236		0	0
hCG1756726.2	224032_x_at	1.24195	13.54	0.0161236	AF098306	SPANXD	SPANX family, member D
hCG30003.2	206884_s_at	1.20693	13.483	0.0161236	NM_003843	SCEL	sciellin
hCG1979028.1			12.2867	0.0161236		0	0
hCG1756726.2	220217_x_at	1.12536	11.4656	0.0161236	NM_022661	SPANXD	SPANX family, member D
hCG2036708			10.5488	0.0161236		0	0
hCG1782057.2	219014_at	1.73136	10.0846	0.0161236	NM_016619	PLAC8	placenta-specific 8
hCG30003.2	206884_s_at	1.20693	9.77069	0.0161236	NM_003843	SCEL	sciellin
hCG1811768.1	224530_s_at	1.04789	9.3896	0.0161236	AY029176	KCNIP4	Kv channel interacting protein 4
hCG27434.3	235139_at	-1.00535	8.93577	0.0161236	AA937384	GNGT2	guanine nucleotide binding protein (G protein), gamma transducing activity polypeptide 2
hCG1749898.2			8.50607	0.0161236		0	0
hCG1820449.1			8.38588	0.0161236		0	0
hCG17232.1	213921_at	-1.07332	8.29563	0.0161236	NM_001048	SST	somatostatin
hCG1782057.2	219014_at	1.73136	7.86981	0.0161236	NM_016619	PLAC8	placenta-specific 8
hCG27433.2	223615_at	1.04711	7.77915	0.0161236	AL136709	NESH	NESH protein
hCG39445.4	236773_at	1.04876	7.51828	0.0161236	AI635931	0	0
hCG37484.2	203989_x_at	4.68895	7.4489	0.0161236	NM_001992	F2R	coagulation factor II (thrombin) receptor
hCG1642160.3	206018_at	1.67947	7.34127	0.0161236	NM_005249	FOXG1B	forkhead box G1B
hCG40281.3	203438_at	1.41734	6.91185	0.0161236	AI435828	STC2	stanniocalcin 2
hCG1985371	207152_at	1.01469	6.90735	0.0161236	NM_006180	NTRK2	neurotrophic tyrosine kinase, receptor, type 2
hCG1811143.3	203886_s_at	1.48086	6.76292	0.0161236	NM_001998	FBLN2	fibulin 2
hCG1782468.2	226955_at	2.2346	5.84996	2.43667	H28999	0	0
hCG1990494.1	219773_at	1.61772	5.81033	0.0161236	NM_016931	0	0
hCG39579.3	208394_x_at	1.95323	5.80905	0.0161236	NM_007036	ESM1	endothelial cell-specific molecule 1
hCG1641005.2	224013_s_at	1.11261	5.51872	0.0161236	BC004299	SOX7	SRY (sex determining region Y)-box 7
hCG40518.3	221221_s_at	1.18009	5.49604	2.72481	NM_017415	KLHL3	kelch-like 3 (Drosophila)
hCG38627.3	206498_at	1.25963	5.3864	0.0161236	NM_000275	OCA2	oculocutaneous albinism II (pink-eye dilution homolog, mouse)
hCG1787737.1			5.33843	0.0161236		0	0
hCG37486.3	206795_at	2.26851	5.31758	0.0161236	NM_004101	F2RL2	coagulation factor II (thrombin) receptor-like 2
hCG14606.3	224215_s_at	1.48415	5.27616	0.0161236	AF196571	DLL1	delta-like 1 (Drosophila)
hCG2021160			5.17169	0.0161236		0	0
hCG27267.2	204602_at	1.54351	5.14784	0.0161236	NM_012242	DKK1	dickkopf homolog 1 (Xenopus laevis)
hCG18387.2	232721_at	1.99467	5.02863	0.0161236	N55756	RNF29	ring finger protein 29
NM_139211.1	211597_s_at	1.21087	4.9569	0.0161236	AB059408	HOP	homeodomain-only protein
hCG39445.4	236773_at	1.04876	4.95277	0.0161236	AI635931	0	0
hCG1641096.3	206969_at	1.51713	4.89183	0.0161236	NM_021013	KRTHA4	keratin, hair, acidic, 4
hCG1811209.1	219877_at	1.00501	4.85757	0.0299323	NM_024645	FLJ13842	hypothetical protein FLJ13842
hCG1993005	227618_at	1.16999	4.84755	0.0161236	AI250910	0	0
hCG1985585.1	229354_at	1.12337	4.82128	0.0161236	AB033060	AHRR	aryl-hydrocarbon receptor repressor
hCG34089.3	209719_x_at	1.14764	4.77526	0.0161236	U19556	SERPINB3	serine (or cysteine) proteinase inhibitor, clade B (ovalbumin), member 3
hCG1640071.3	223509_at	-1.04221	4.76773	0.0299323	AF177340	CLDN2	claudin 2
hCG38030.3	221019_s_at	1.00094	4.60961	0.0161236	NM_030781	COLEC12	collectin sub-family member 12
hCG1742309.1			4.59376	0.119978		0	0
hCG1821225.1	215035_at	-1.04459	4.568	0.0161236	AI952772	0	0
hCG2039672	209755_at	2.14108	4.55215	0.0161236	AF288395	NMNAT2	nicotinamide nucleotide adenylyltransferase 2
hCG22212.3	210911_at	1.20613	4.51027	0.0161236	M96843	0	0
hCG1640195.3	216387_x_at	1.09936	4.46412	1.48526	AL353580	0	0
hCG16601.3	207164_s_at	1.13027	4.45888	0.0161236	NM_006352	ZNF238	zinc finger protein 238
hCG28318.3	213547_at	1.29769	4.45059	0.0161236	AB014567	0	0
hCG18515.3	206398_s_at	-1.06121	4.42858	0.0299323	NM_001770	CD19	CD19 antigen
hCG27267.2	204602_at	1.54351	4.42228	0.0161236	NM_012242	DKK1	dickkopf homolog 1 (Xenopus laevis)
hCG23782.3	206258_at	1.20808	4.39017	0.0161236	NM_013305	SIAT8E	sialyltransferase 8E (alpha-2, 8-polysialyltransferase)
hCG29392.3	202338_at	2.32169	4.38775	0.0161236	NM_003258	TK1	thymidine kinase 1, soluble
hCG27168.2	208650_s_at	2.73097	4.38507	0.0161236	BG327863	CD24	CD24 antigen (small cell lung carcinoma cluster 4 antigen)
hCG1979968.1	205643_s_at	-1.05356	4.37169	0.0970061	NM_004576	PPP2R2B	protein phosphatase 2 (formerly 2A), regulatory subunit B (PR 52), beta isoform
hCG24896.3	204750_s_at	1.11738	4.32868	0.0161236	BF196457	DSC2	desmocollin 2
hCG1645051.4			4.25711	0.0161236		0	0
hCG2023014	235230_at	1.09414	4.24947	1.99416	AW170015	0	0
hCG2039672	209755_at	2.14108	4.22739	0.0161236	AF288395	NMNAT2	nicotinamide nucleotide adenylyltransferase 2
hCG1817390.1			4.21848	1.48526		0	0
hCG2042068	205365_at	1.09192	4.1558	0.0161236	AA527340	0	0
hCG2003734	205302_at	1.04877	4.15266	0.0161236	NM_000596	IGFBP1	insulin-like growth factor binding protein 1
hCG26863.3	205080_at	1.14196	4.12769	0.0161236	NM_000965	LOC51036|RARB	retinoic acid receptor-beta associated open reading frame|retinoic acid receptor, beta
hCG39631.3	227860_at	1.05364	4.11159	0.0299323	NM_019609	CPXM	carboxypeptidase X (M14 family)
hCG2040407	227885_at	-1.03303	4.08734	0.0161236	AW138940	0	0
hCG1787012.2	228489_at	-1.0453	4.05255	0.0161236	AI721164	LOC116441	hypothetical protein BC014339
hCG2010233	219655_at	1.06869	4.0081	0.0161236	NM_024728	C7orf10	chromosome 7 open reading frame 10
hCG1999357	206956_at	1.2235	4.00597	0.0161236	NM_000711	BGLAP	bone gamma-carboxyglutamate (gla) protein (osteocalcin)
R26_hCT1846686.1			3.988	0.0299323		0	0
hCG2041303	232721_at	1.99467	3.98121	0.0161236	N55756	0	0
hCG1774938.2	206100_at	1.479	3.91359	0.0161236	NM_001874	CPM	carboxypeptidase M
hCG38774.3	223775_at	1.00739	3.89538	0.0161236	AY009951	HHIP	hedgehog interacting protein
hCG1988939.1	221868_at	-1.07811	3.88748	0.119978	AB032981	0	0
hCG2007901.1	205669_at	1.21092	3.87826	0.0299323	NM_004540	NCAM2	neural cell adhesion molecule 2
hCG27168.2	208650_s_at	2.73097	3.86514	0.0161236	BG327863	CD24	CD24 antigen (small cell lung carcinoma cluster 4 antigen)
hCG1640871.4			3.85672	0.718588		0	0
hCG1640193.2	204642_at	-1.05127	3.83453	0.0161236	NM_001400	EDG1	endothelial differentiation, sphingolipid G-protein-coupled receptor, 1
hCG15194.3	204338_s_at	1.21909	3.82795	0.0161236	NM_005613	RGS4	regulator of G-protein signalling 4
hCG2040914	209610_s_at	1.10353	3.81994	0.0161236	BF340083	0	0
hCG22396.3	204429_s_at	1.11319	3.79831	0.0161236	BE560461	SLC2A5	solute carrier family 2 (facilitated glucose/fructose transporter), member 5
hCG2013536	208482_at	1.16745	3.78033	0.0161236	NM_001049	SSTR1	somatostatin receptor 1
hCG401216.2	204967_at	1.39741	3.76509	0.0161236	NM_001649	APXL	apical protein-like (Xenopus laevis)
hCG1782398.1	227779_at	1.19308	3.71105	0.0161236	AI422211	0	0
hCG1781628.1	227163_at	1.06842	3.71011	0.0575883	AL162742	0	0
hCG1642719.2			3.68901	0.141376		0	0
hCG1641818.3	208373_s_at	1.49436	3.6751	0.0161236	NM_004154	P2RY6	pyrimidinergic receptor P2Y, G-protein coupled, 6
hCG40905.3	205229_s_at	1.2272	3.65698	0.0161236	AA669336	COCH	coagulation factor C homolog, cochlin (Limulus polyphemus)
hCG1645093.3			3.62918	0.0970061		0	0
hCG2039672	209755_at	2.14108	3.59854	0.0161236	AF288395	NMNAT2	nicotinamide nucleotide adenylyltransferase 2
hCG1643466.2			3.58055	1.48526		0	0
hCG1730616.2	207146_at	1.08664	3.55996	0.19622	NM_002278	KRTHA2	keratin, hair, acidic, 2
hCG25244.3	219994_at	1.04604	3.55912	0.0161236	NM_019043	APBB1IP	amyloid beta (A4) precursor protein-binding, family B, member 1 interacting protein
hCG25244.3	219994_at	1.04604	3.53692	0.0161236	NM_019043	APBB1IP	amyloid beta (A4) precursor protein-binding, family B, member 1 interacting protein
hCG31690.3	229451_at	-1.05058	3.53182	0.0299323	AW294162	GALNT9	UDP-N-acetyl-alpha-D-galactosamine:polypeptide N-acetylgalactosaminyltransferase 9 (GalNAc-T9)
hCG38942.2	204818_at	-1.01723	3.52346	0.0161236	NM_002153	HSD17B2	hydroxysteroid (17-beta) dehydrogenase 2
hCG1789070.2			3.49924	0.291303		0	0
hCG2005483.1	209351_at	1.07308	3.49418	0.0161236	BC002690	KRT14|KRT19	keratin 14 (epidermolysis bullosa simplex, Dowling-Meara, Koebner)|keratin 19
hCG1784377.2	201565_s_at	3.34295	3.48849	0.0161236	NM_002166	ID2	inhibitor of DNA binding 2, dominant negative helix-loop-helix protein
hCG19636.3	214255_at	1.29136	3.48625	0.0161236	AB011138	ATP10A	ATPase, Class V, type 10A
hCG1640755.3			3.448	0.0575883		0	0
NM_024786.1	221646_s_at	-1.04516	3.43707	0.291303	AF267859	ZDHHC11	zinc finger, DHHC domain containing 11
hCG38740.2	230243_at	1.11474	3.42402	1.48526	BE671949	MGC27034	hypothetical protein MGC27034
hCG1731264.2	218857_s_at	1.0338	3.40413	0.0161236	NM_025080	ASRGL1	asparaginase like 1
hCG1994701	201373_at	1.1217	3.39587	0.0161236	NM_000445	PLEC1	plectin 1, intermediate filament binding protein 500kDa
hCG1642882.3			3.37616	0.718588		0	0
hCG39638.3	224622_at	1.23311	3.34582	0.0161236	AB037743	TBC1D14	TBC1 domain family, member 14
hCG2030753	209771_x_at	3.07024	3.34081	0.0161236	AA761181	0	0
hCG37810.3	204394_at	1.15986	3.26965	0.0161236	NM_003627	SLC43A1	solute carrier family 43, member 1
hCG1783844.2	219271_at	1.46945	3.26911	0.0161236	NM_024572	GALNT14	UDP-N-acetyl-alpha-D-galactosamine:polypeptide N-acetylgalactosaminyltransferase 14 (GalNAc-T14)
hCG37059.3	206429_at	1.70902	3.25885	0.0161236	NM_005242	F2RL1	coagulation factor II (thrombin) receptor-like 1
R26_hCT19534.2			3.24997	0.291303		0	0
hCG21642.3	223782_s_at	1.063	3.24514	0.0161236	AF195116	TINAG	tubulointerstitial nephritis antigen
hCG1644052.4	225667_s_at	1.05553	3.23971	0.119978	AI601101	NSE1	NSE1
hCG1999152	234830_at	1.13031	3.23391	0.0161236	AK000525	0	0
hCG2039251			3.22965	0.0161236		0	0
hCG1810787.1	219308_s_at	1.24033	3.22824	0.0161236	NM_012093	AK5	adenylate kinase 5
hCG38042.2	204239_s_at	-1.0475	3.22175	0.0161236	NM_005386	NNAT	neuronatin
hCG1643492.3			3.21576	0.718588		0	0
hCG2023700	214434_at	1.07956	3.18079	0.0161236	AB007877	0	0
hCG16241.2	211685_s_at	1.05209	3.17942	0.0161236	AF251061	NCALD	neurocalcin delta
R26_hCT31227.2			3.17765	0.0161236		0	0
hCG2041836			3.17085	0.0299323		0	0
hCG1640375.3	207787_at	1.25601	3.15438	0.0161236	NM_002279	KRTHA3B	keratin, hair, acidic, 3B
hCG1775797.3	210413_x_at	1.18136	3.14449	0.0161236	U19557	SERPINB4	serine (or cysteine) proteinase inhibitor, clade B (ovalbumin), member 4
hCG1811390.1	208475_at	1.04414	3.13921	0.19622	NM_018027	FRMD4	FERM domain containing 4
hCG2037027			3.13697	0.119978		0	0
hCG1645133.3	213248_at	1.25205	3.13054	0.0161236	AL577024	0	0
hCG29392.3	202338_at	2.32169	3.12033	0.0161236	NM_003258	TK1	thymidine kinase 1, soluble
R26_hCT1830800			3.11098	0.19622		0	0
hCG1781103.2	227048_at	1.39793	3.10445	0.0161236	AI990816	LAMA1	laminin, alpha 1
hCG25297.2	212909_at	1.43688	3.10337	0.0161236	AL567376	MGC29643	hypothetical protein MGC29643
hCG28666.2	211767_at	1.4464	3.09301	0.0161236	BC005995	MGC14799	hypothetical protein MGC14799
hCG31046.3	205127_at	1.24788	3.0868	0.0299323	NM_000962	PTGS1	prostaglandin-endoperoxide synthase 1 (prostaglandin G/H synthase and cyclooxygenase)
hCG1784039.2			3.07452	0.0161236		0	0
hCG23963.2	230341_x_at	-1.05186	3.07382	0.141376	AI074983	ADAMTS10	a disintegrin-like and metalloprotease (reprolysin type) with thrombospondin type 1 motif, 10
hCG20014.4	204931_at	1.18791	3.06827	0.0161236	NM_003206	TCF21	transcription factor 21
hCG1810787.1	219308_s_at	1.24033	3.0561	0.0161236	NM_012093	AK5	adenylate kinase 5
hCG41505.3			3.04259	0.0161236		RHEBL1	Ras homolog enriched in brain like 1
hCG2040165			3.03096	0.718588		0	0
hCG2016446	230193_at	1.11691	3.03001	0.0161236	AI479075	MGC33630	hypothetical protein MGC33630
hCG38919.3	238638_at	1.68326	3.02751	0.0161236	AI935644	SLC37A2	solute carrier family 37 (glycerol-3-phosphate transporter), member 2
hCG32855.2			3.02499	0.0161236		0	0
hCG31737.3	212099_at	1.0705	3.01699	0.291303	AI263909	ARHB	ras homolog gene family, member B
hCG1640329.3	214457_at	1.06725	3.01505	0.0161236	NM_006735	HOXA2	homeo box A2
hCG22816.3	201848_s_at	2.17015	3.01462	0.0161236	U15174	BNIP3	BCL2/adenovirus E1B 19kDa interacting protein 3
hCG1984541.1	219773_at	1.61772	3.01044	0.0575883	NM_016931	NOX4	NADPH oxidase 4
hCG2039826	208110_x_at	1.07002	3.00784	0.718588	NM_030973	TCBAP0758	hypothetical protein TCBAP0758
hCG14644.2	204975_at	1.15691	3.00195	0.0161236	NM_001424	EMP2	epithelial membrane protein 2
hCG33304.2	227756_at	1.05343	2.99384	0.0161236	AI381626	MGC26690	hypothetical protein MGC26690
hCG1810884.1	223618_at	-1.04475	2.98334	0.0161236	AF225426	0	0
hCG23460.3	205184_at	1.20377	2.97954	0.0161236	NM_004485	GNG4	guanine nucleotide binding protein (G protein), gamma 4
hCG24960.3			2.97862	0.718588		0	0
hCG1648087.3			2.97753	0.19622		0	0
hCG20127.3	222710_at	-1.00314	2.96996	0.718588	BG168290	AMIGO3	amphoterin-induced gene and ORF 3
hCG38897.3			2.96899	0.718588		0	0
hCG37268.3	220615_s_at	1.26308	2.96576	0.0161236	NM_018099	FLJ10462	hypothetical protein FLJ10462
hCG1641538.3			2.9643	1.48526		K6IRS2	keratin protein K6irs
hCG16528.3	214454_at	-1.08408	2.96367	0.0970061	NM_014244	ADAMTS2	a disintegrin-like and metalloprotease (reprolysin type) with thrombospondin type 1 motif, 2
hCG19408.2			2.95427	0.718588		0	0
hCG2003697.1	205533_s_at	1.05718	2.95359	0.141376	NM_004932	0	0
hCG2011856			2.93986	1.48526		0	0
hCG15283.4	210316_at	1.22224	2.92005	0.141376	U43143	FLT4	fms-related tyrosine kinase 4
hCG1781103.2	222346_at	1.03469	2.91769	0.0161236	AI633741	LAMA1	laminin, alpha 1
hCG26453.2	219545_at	1.33872	2.91547	0.0161236	NM_023930	KCTD14	potassium channel tetramerisation domain containing 14
hCG39183.2	231899_at	-1.07235	2.91409	0.0299323	AB051513	0	0
hCG1816275.1	229158_at	2.08325	2.91344	0.0161236	AW082836	PRKWNK4	protein kinase, lysine deficient 4
hCG1641173.2	239787_at	1.43702	2.91046	0.0161236	N52767	KCTD4	potassium channel tetramerisation domain containing 4
hCG2039669	217224_at	-1.08589	2.90358	0.718588	U53583	OR1D2	olfactory receptor, family 1, subfamily D, member 2
hCG1639854.3	228625_at	1.09068	2.90091	0.0299323	AI858001	CITED4	Cbp/p300-interacting transactivator, with Glu/Asp-rich carboxy-terminal domain, 4
hCG1647365.2	207052_at	-1.02766	2.89834	0.0161236	NM_012206	HAVCR1	hepatitis A virus cellular receptor 1
hCG19233.3	214602_at	1.0379	2.89313	0.291303	D17391	COL4A4	collagen, type IV, alpha 4
hCG22316.4	223385_at	1.09216	2.88341	0.0970061	AF335278	CYP2S1	cytochrome P450, family 2, subfamily S, polypeptide 1
hCG22720.2	206388_at	-1.00066	2.88125	1.99416	U36798	PDE3A	phosphodiesterase 3A, cGMP-inhibited
hCG1752441.2	220976_s_at	1.03984	2.87953	0.0161236	NM_030967	KRTAP1-1	keratin associated protein 1-1
hCG25297.2	212909_at	1.43688	2.86064	0.0161236	AL567376	MGC29643	hypothetical protein MGC29643
hCG28043.2	205152_at	-1.12016	2.85654	1.48526	AI003579	SLC6A1	solute carrier family 6 (neurotransmitter transporter, GABA), member 1
hCG1979770.1	215785_s_at	1.11173	2.85078	0.0161236	AL161999	CYFIP2	cytoplasmic FMR1 interacting protein 2
hCG1814457.1	243952_at	1.30186	2.84772	0.0161236	BF000009	0	0
R26_hCT10602.1			2.84757	0.19622		0	0
hCG1787551.2	208535_x_at	1.21489	2.84372	0.0299323	NM_005203	COL13A1	collagen, type XIII, alpha 1
hCG1999357	206956_at	1.2235	2.84324	0.0161236	NM_000711	BGLAP	bone gamma-carboxyglutamate (gla) protein (osteocalcin)
hCG1643272.3			2.84094	1.99416		TXL-2	thioredoxin-like 2
hCG1647724.3	230720_at	1.54925	2.83624	0.0161236	AI884906	MGC33993	hypothetical protein MGC33993
hCG26601.3	205636_at	1.01675	2.81239	0.291303	AF036269	SH3GL3	SH3-domain GRB2-like 3
hCG1648288.2	221713_s_at	1.00706	2.80627	0.0970061	BC006434	FLJ12748	hypothetical protein FLJ12748
hCG2033078	200091_s_at	1.17569	2.8032	0.0970061	AA888388	DLNB14	similar to DLNB14
hCG1787130.3	201107_s_at	1.06228	2.80129	0.0161236	AI812030	THBS1	thrombospondin 1
hCG1783145.1	206224_at	1.20622	2.78285	0.718588	NM_001898	CST1	cystatin SN
hCG1778221.2	219714_s_at	1.41247	2.78235	0.0161236	NM_018398	CACNA2D3	calcium channel, voltage-dependent, alpha 2/delta 3 subunit
hCG1993104			2.77564	0.718588		0	0
hCG1657614.3	219855_at	1.02937	2.77313	0.0575883	NM_018159	NUDT11	nudix (nucleoside diphosphate linked moiety X)-type motif 11
hCG1745679.2	213147_at	1.24832	2.77224	0.0161236	NM_018951	HOXA10	homeo box A10
hCG31811.3	212279_at	1.19394	2.75722	0.0161236	L19183	MAC30	hypothetical protein MAC30
R26_hCT1764596.1			2.75129	0.119978		0	0
hCG1773692.2	204070_at	1.31441	2.74856	0.0161236	NM_004585	RARRES3	retinoic acid receptor responder (tazarotene induced) 3
hCG27434.3	235139_at	-1.00535	2.74064	0.0161236	AA937384	GNGT2	guanine nucleotide binding protein (G protein), gamma transducing activity polypeptide 2
hCG41157.4	217897_at	2.23682	2.73822	0.0161236	NM_022003	FXYD6	FXYD domain containing ion transport regulator 6
hCG39322.3	205519_at	-1.1608	2.72169	0.718588	NM_024908	0	0
hCG1746233.2	210074_at	1.39804	2.7194	0.0161236	AF070448	CTSL2	cathepsin L2
hCG1780795.1	207748_at	1.00164	2.71579	0.718588	NM_014122	0	0
hCG37969.2			2.70544	0.718588		0	0
hCG1640216.2	219870_at	1.06004	2.70244	0.718588	NM_024997	ATF7IP2	activating transcription factor 7 interacting protein 2
hCG2041545			2.7005	0.0970061		0	0
hCG41497.2			2.69809	0.0161236		0	0
hCG1731661.2	221541_at	-1.05399	2.69742	0.0161236	AL136861	DKFZP434B044	hypothetical protein DKFZp434B044
hCG39357.2	202237_at	1.41352	2.69488	0.0161236	NM_006169	NNMT	nicotinamide N-methyltransferase
hCG19367.2	241870_at	1.03324	2.69396	0.0161236	AW014631	FLJ30296	hypothetical protein FLJ30296
hCG18896.2	217338_at	-1.00793	2.69281	0.0161236	AB041269	0	0
hCG41548.3	223205_s_at	1.05697	2.68232	0.291303	AI985709	0	0
hCG1816525.1			2.68224	0.141376		C10orf25	chromosome 10 open reading frame 25
hCG2041184	236632_at	1.06966	2.67215	0.0161236	AA149654	0	0
hCG2041079			2.6628	0.0161236		0	0
hCG15797.3			2.66147	0.291303		0	0
hCG15018.5	217983_s_at	1.94971	2.6576	0.0161236	NM_003730	RNASET2	ribonuclease T2
hCG401176.4	227742_at	1.34828	2.64924	0.0161236	AI638295	CLIC6	chloride intracellular channel 6
hCG1640923.2	201235_s_at	1.0013	2.64796	1.48526	BG339064	BTG2	BTG family, member 2
hCG27486.4	242450_at	-1.00405	2.62965	0.718588	AW004714	RGMB	RGM domain family, member B
R26_hCT15940.2			2.62219	0.0575883		0	0
hCG14965.2	208850_s_at	1.19617	2.61472	0.718588	AL558479	THY1|LOC94105	Thy-1 cell surface antigen|Thy-1 co-transcribed
hCG14765.2	210141_s_at	-1.0456	2.61465	1.48526	M13981	INHA	inhibin, alpha
hCG37712.3	213160_at	1.08792	2.60655	0.0161236	D86964	DOCK2	dedicator of cytokinesis 2
R26_hCT1645110.2			2.60389	0.141376		0	0
hCG1640549.3			2.60088	0.0161236		0	0
hCG23599.2	235272_at	1.01273	2.59805	0.718588	AI814274	UNQ698	HLAR698
hCG1642235.2			2.5951	0.0161236		0	0
hCG17257.3	202350_s_at	1.24763	2.58635	0.0161236	NM_002380	MATN2	matrilin 2
hCG1998804	220247_at	-1.04684	2.57313	1.48526	NM_020380	AF15Q14	AF15q14 protein
R26_hCT1782969.1			2.5729	0.0161236		0	0
hCG41704.4			2.56608	0.0299323		APOBEC3D	apolipoprotein B mRNA editing enzyme, catalytic polypeptide-like 3D
hCG34196.3	204364_s_at	-1.07089	2.56073	0.718588	BE535746	FLJ13110	hypothetical protein FLJ13110
hCG2013212			2.55736	0.19622		0	0
hCG24750.3	220989_s_at	-1.05397	2.55131	0.291303	NM_030943	AMN	amnionless homolog (mouse)
hCG1644348.3			2.54026	0.291303		0	0
hCG15917.3	202431_s_at	1.77556	2.53505	0.0161236	NM_002467	MYC	v-myc myelocytomatosis viral oncogene homolog (avian)
hCG2042454	227985_at	-1.00667	2.53168	0.718588	AI928513	0	0
hCG2026642	205376_at	1.00655	2.52973	0.0161236	NM_003866	INPP4B	inositol polyphosphate-4-phosphatase, type II, 105kDa
hCG40905.3	205229_s_at	1.2272	2.52966	0.0161236	AA669336	COCH	coagulation factor C homolog, cochlin (Limulus polyphemus)
hCG2040939			2.52844	0.718588		0	0
hCG2040365			2.52815	0.291303		0	0
R26_hCT1832473.1			2.52543	0.0299323		0	0
hCG1645051.4			2.5229	0.0161236		0	0
hCG2039880	215845_x_at	-1.13805	2.51856	0.718588	AK026493	0	0
hCG2042522	212646_at	1.54856	2.51831	0.0161236	D42043	0	0
hCG1810879.2	220012_at	-1.1456	2.5179	0.119978	NM_019891	ERO1LB	ERO1-like beta (S. cerevisiae)
hCG18164.3	213357_at	-1.15129	2.51367	0.0299323	AV701318	SERAC1	serine active site containing 1
hCG1644240.3			2.51068	0.0161236		0	0
hCG1983691	212197_x_at	2.569	2.51034	0.119978	AB020671	M-RIP	myosin phosphatase-Rho interacting protein
hCG25118.3	218546_at	1.16009	2.50679	0.0970061	NM_024709	FLJ14146	hypothetical protein FLJ14146
hCG2039413.1	209493_at	1.047	2.50625	0.141376	AF338650	PDZK3	PDZ domain containing 3
hCG17634.3	206102_at	1.32088	2.5043	0.0161236	NM_021067	0	0
hCG1641825.3			2.5001	0.0970061		0	0
hCG1639844.2			2.49821	0.141376		SRrp35	serine-arginine repressor protein (35 kDa)
hCG1639867.3			2.49371	2.72481		0	0
hCG24677.3	223557_s_at	1.08364	2.49307	0.19622	AB017269	TMEFF2	transmembrane protein with EGF-like and two follistatin-like domains 2
hCG1732038.3	214447_at	1.22259	2.4897	0.0161236	NM_005238	ETS1	v-ets erythroblastosis virus E26 oncogene homolog 1 (avian)
hCG1811117.1			2.48766	0.119978		0	0
hCG32211.3	206965_at	-1.0564	2.48753	1.48526	NM_016285	KLF12	Kruppel-like factor 12
hCG25101.3	218804_at	1.02864	2.48469	1.48526	NM_018043	ORAOV2	oral cancer overexpressed 2
hCG401169.3	221211_s_at	1.12654	2.47994	0.0161236	NM_020152	C21orf7	chromosome 21 open reading frame 7
hCG38403.2			2.47458	1.48526		0	0
hCG2028278	225222_at	1.09618	2.46922	1.48526	AI243268	DKFZp761A078	hypothetical protein DKFZp761A078
hCG1987214	227198_at	1.15433	2.46799	0.0161236	AW085505	0	0
hCG1998423	212197_x_at	2.569	2.46792	0.0161236	AB020671	0	0
hCG2005483.1	201650_at	2.5594	2.46328	0.0161236	NM_002276	KRT14|KRT19	keratin 14 (epidermolysis bullosa simplex, Dowling-Meara, Koebner)|keratin 19
hCG1817807.1	209990_s_at	1.3796	2.4617	0.0575883	AF056085	GPR51	G protein-coupled receptor 51
hCG1812939.2	211608_at	-1.06403	2.4595	0.0970061	U50073	0	0
hCG1640013.4	229461_x_at	1.75407	2.45559	0.291303	AI123532	NEGR1	neuronal growth regulator 1
hCG2041384			2.45319	0.0161236		0	0
R26_hCT21147.2			2.45186	0.0161236		0	0
hCG2024801			2.44482	0.291303		0	0
hCG1781644.2			2.4414	0.119978		0	0
hCG1779269.1			2.4413	0.718588		0	0
R26_hCT11059.2	239386_at	1.00908	2.44026	0.0161236	BF508952	0	0
hCG1809105.2			2.43979	0.141376		0	0
hCG2041804			2.43889	0.0161236		0	0
hCG1980183	242324_x_at	-1.02603	2.43827	0.0161236	AA740403	FLJ30681	KIAA1983 protein
hCG40780.3	220651_s_at	1.33682	2.43623	0.0161236	NM_018518	MCM10	MCM10 minichromosome maintenance deficient 10 (S. cerevisiae)
hCG1980568			2.43609	0.19622		0	0
hCG31657.3	208491_s_at	1.00446	2.43605	0.0161236	NM_021965	0	0
hCG2026256	207854_at	1.09687	2.43471	0.291303	NM_002102	GYPE	glycophorin E
hCG26491.3	206382_s_at	1.42615	2.43308	0.0161236	NM_001709	BDNF	brain-derived neurotrophic factor
hCG1642855.3			2.42714	0.718588		0	0
hCG41550.3	218741_at	1.7352	2.42003	0.0161236	NM_024053	C22orf18	chromosome 22 open reading frame 18
hCG41066.3	202934_at	1.21754	2.41455	0.0161236	AI761561	HK2	hexokinase 2
hCG2041218			2.41063	0.0299323		0	0
hCG41310.4	216346_at	-1.05226	2.40665	0.0161236	AC004832	HSPC242	hypothetical protein HSPC242
hCG1782561.2	219527_at	1.16277	2.40508	0.0161236	NM_017898	FLJ20605	hypothetical protein FLJ20605
hCG1803660.2	231923_at	-1.04055	2.40464	0.19622	AU152102	0	0
hCG23021.3	204916_at	1.01226	2.40242	0.0161236	NM_005855	RAMP1	receptor (calcitonin) activity modifying protein 1
hCG39798.3	220466_at	1.03446	2.40167	0.0161236	NM_025004	FLJ13215	hypothetical protein FLJ13215
hCG1640242.2	205450_at	-1.07979	2.39873	0.119978	NM_002637	PHKA1	phosphorylase kinase, alpha 1 (muscle)
hCG1738065.2	218168_s_at	1.18094	2.39632	0.0161236	NM_020247	CABC1	chaperone, ABC1 activity of bc1 complex like (S. pombe)
hCG1810772.3	232771_at	1.25248	2.3925	0.0161236	Z83850	DKFZp686A17109	hypothetical protein DKFZp686A17109
hCG32039.2	228221_at	-1.07699	2.39004	0.141376	AA809640	MGC45474	hypothetical protein MGC45474
hCG1783210.2	214023_x_at	-1.01659	2.3844	0.0161236	AL533838	MGC8685	tubulin, beta polypeptide paralog
hCG25110.3	225615_at	1.27435	2.37906	0.19622	AK024480	0	0
hCG2026193	217653_x_at	-1.16485	2.37564	0.718588	AW150065	0	0
hCG1791919.1			2.37204	0.718588		0	0
hCG2028955.1	205021_s_at	-1.02603	2.36092	0.0161236	AA860806	CHES1|C14orf116	checkpoint suppressor 1|chromosome 14 open reading frame 116
hCG2002819	221035_s_at	1.07035	2.3594	0.119978	NM_031272	TEX14	testis expressed sequence 14
hCG1979311	200063_s_at	1.22361	2.35939	0.0161236	BC002398	NPM1	nucleophosmin (nucleolar phosphoprotein B23, numatrin)
hCG15845.2	230609_at	1.07133	2.35789	0.0161236	BF510429	LSM11	U7 snRNA-associated Sm-like protein
hCG1999411			2.35775	0.718588		0	0
hCG40903.3	216186_at	-1.00021	2.35702	0.0575883	T90013	C1orf21	chromosome 1 open reading frame 21
hCG2042713	220547_s_at	-1.05667	2.35422	0.0299323	NM_019054	0	0
hCG1786479.1			2.35328	0.0575883		0	0
hCG34602.3	200768_s_at	1.14781	2.35287	0.0161236	BC001686	MAT2A	methionine adenosyltransferase II, alpha
hCG27233.4	207030_s_at	1.30859	2.35246	0.0161236	NM_001321	CSRP2	cysteine and glycine-rich protein 2
hCG1647694.2	208524_at	-1.06602	2.34189	0.0161236	NM_005290	GPR15	G protein-coupled receptor 15
hCG15018.5	217983_s_at	1.94971	2.34025	0.0161236	NM_003730	RNASET2	ribonuclease T2
hCG1784304.1	228739_at	1.48091	2.33565	0.0161236	AI139413	0	0
hCG20138.4	204172_at	1.36458	2.3292	0.0161236	NM_000097	CPOX	coproporphyrinogen oxidase
hCG2000387	213690_s_at	-1.13159	2.3271	0.718588	AL050131	0	0
hCG1792609.1			2.32526	0.718588		0	0
hCG14638.3			2.32147	0.19622		0	0
hCG22497.3			2.31871	1.48526		0	0
R27_hCT2262525			2.31702	0.19622		0	0
hCG1985325.1	205578_at	1.09815	2.31447	0.718588	NM_004560	ROR2	receptor tyrosine kinase-like orphan receptor 2
hCG1775361.1			2.31197	0.141376		0	0
hCG1799104.2	236672_at	-1.08446	2.30934	0.718588	BG281940	LOC148213	hypothetical protein FLJ31526
hCG2040049	229456_s_at	-1.0005	2.30875	0.0161236	AI885718	DDAH1	dimethylarginine dimethylaminohydrolase 1
hCG16383.3	202718_at	-1.00056	2.30833	1.48526	NM_000597	IGFBP2	insulin-like growth factor binding protein 2, 36kDa
hCG28666.2	211767_at	1.4464	2.30617	0.0161236	BC005995	MGC14799	hypothetical protein MGC14799
hCG22993.3	215161_at	1.19624	2.30574	0.0970061	AW016039	CAMK1G	calcium/calmodulin-dependent protein kinase IG
hCG26523.2			2.30526	0.718588		0	0
hCG15108.4	205826_at	1.09936	2.30462	0.291303	NM_003970	MYOM2	myomesin (M-protein) 2, 165kDa
hCG21141.3	206812_at	1.00232	2.30091	0.0970061	NM_000025	ADRB3	adrenergic, beta-3-, receptor
hCG2008367	238541_at	-1.06817	2.29422	0.119978	BE544855	C21orf58	chromosome 21 open reading frame 58
hCG42597.2	236767_at	1.06855	2.29409	0.0161236	AI339366	0	0
hCG1648225.3			2.29381	1.48526		0	0
hCG2039616	213761_at	1.1739	2.29265	0.0161236	AW664850	MDM1	nuclear protein double minute 1
hCG1813991.1	205111_s_at	1.15716	2.29193	0.0161236	NM_016341	PLCE1	phospholipase C, epsilon 1
hCG2040504	235171_at	-1.03637	2.29176	0.0161236	AI354636	0	0
hCG2041761			2.28925	1.48526		0	0
hCG40113.3	219703_at	1.08207	2.28803	0.0161236	NM_018365	MNS1	meiosis-specific nuclear structural protein 1
hCG1643722.3			2.28746	0.0161236		0	0
hCG1659830.3			2.28126	1.48526		0	0
hCG39487.4	208147_s_at	1.12003	2.27954	0.0299323	NM_030878	CYP2C8	cytochrome P450, family 2, subfamily C, polypeptide 8
hCG1786280.3	227834_at	1.00505	2.27948	1.48526	AL589605	0	0
hCG1987718	230799_at	1.21673	2.27801	0.0161236	W72564	0	0
hCG1745679.2	213147_at	1.24832	2.27773	0.0161236	NM_018951	HOXA10	homeo box A10
hCG1981116	241561_at	-1.03424	2.27595	0.0161236	AA703400	0	0
hCG2041799	225187_at	1.12218	2.27534	0.119978	BC003172	0	0
hCG2038943	211878_at	-1.05261	2.27299	1.48526	M26463	0	0
hCG401086.3			2.27122	0.0299323		0	0
hCG2042169	209743_s_at	1.01592	2.26936	0.119978	AI989677	0	0
hCG2023426			2.26831	0.291303		0	0
hCG2007896	232804_at	1.04265	2.26791	0.0161236	AK025786	0	0
hCG22296.2	232398_at	1.30676	2.26731	0.19622	AK001064	0	0
hCG2040678			2.26267	1.48526		0	0
hCG1643175.2			2.2565	0.0161236		0	0
hCG18244.2	232904_at	1.04892	2.2554	0.0161236	AB046833	0	0
hCG1760222.1	209617_s_at	1.01411	2.24732	0.718588	AF035302	CTNND2	catenin (cadherin-associated protein), delta 2 (neural plakophilin-related arm-repeat protein)
hCG37821.3	209839_at	-1.0651	2.24623	0.291303	AL136712	KIAA0820	dynamin family member
hCG20053.2			2.24249	0.0970061		0	0
hCG1802847.2			2.24105	1.48526		0	0
hCG1818607.2	224371_at	1.14412	2.23855	0.0161236	AF251058	FLJ35283|ADAMTSL1	hypothetical protein FLJ35283|ADAMTS-like 1
hCG14780.3	206237_s_at	1.14629	2.23778	0.0161236	NM_013957	NRG1	neuregulin 1
hCG22888.3	205130_at	1.49363	2.23232	0.0161236	NM_014226	RAGE	renal tumor antigen
hCG2030406	203038_at	1.06011	2.22976	0.291303	NM_002844	PTPRK	protein tyrosine phosphatase, receptor type, K
hCG21961.3	203697_at	-1.08841	2.22797	0.718588	U91903	FRZB	frizzled-related protein
hCG22343.3	219369_s_at	1.33278	2.22762	0.19622	NM_023112	C14orf137	chromosome 14 open reading frame 137
hCG1820862.2	212701_at	-1.06907	2.2274	1.48526	AV728958	TLN2	talin 2
hCG1732008.1	204081_at	1.70962	2.22368	0.0161236	NM_006176	NRGN	neurogranin (protein kinase C substrate, RC3)
hCG2030409			2.22242	1.99416		0	0
R26_hCT1829216.1			2.22233	0.718588		0	0
hCG2004597			2.22011	0.718588		0	0
hCG1642084.3	214634_at	1.06887	2.21962	0.0970061	AL523073	HIST1H4I	histone 1, H4i
hCG1995265.1			2.21627	0.0161236		LEP5	late envelope protein 5
hCG2010233	219655_at	1.06869	2.21538	0.0161236	NM_024728	C7orf10	chromosome 7 open reading frame 10
hCG16239.2	207034_s_at	1.18588	2.21518	0.0161236	NM_030379	GLI2	GLI-Kruppel family member GLI2
R26_hCT1959400			2.21376	1.99416		0	0
hCG2042222	220568_at	1.03095	2.21276	2.43667	NM_018582	0	0
hCG33715.3	205421_at	1.15339	2.21163	0.718588	NM_021977	SLC22A3	solute carrier family 22 (extraneuronal monoamine transporter), member 3
hCG1818790.1			2.21075	0.141376		0	0
hCG1641496.4	215665_at	1.06049	2.20978	1.99416	AL359553	0	0
hCG1988271	202937_x_at	1.48309	2.20918	0.0161236	AL022316	CGI-96	CGI-96 protein
hCG37000.3			2.20623	0.119978		0	0
hCG41455.4	209546_s_at	1.2013	2.20568	0.0161236	AF323540	APOL1	apolipoprotein L, 1
R26_hCT1964072			2.20486	0.718588		0	0
hCG1748783.2	205347_s_at	1.74921	2.20444	0.0161236	NM_021992	TMSNB	thymosin, beta, identified in neuroblastoma cells
hCG1982256	203299_s_at	1.08375	2.20384	0.0161236	AF251295	AP1S2	adaptor-related protein complex 1, sigma 2 subunit
hCG21760.2			2.20259	0.0161236		0	0
hCG2041343			2.20217	0.0161236		0	0
hCG1639778.4	204014_at	-1.03397	2.20212	0.0161236	NM_001394	DUSP4	dual specificity phosphatase 4
hCG1644207.2	208573_s_at	-1.02888	2.20125	0.141376	NM_007160	OR2H3	olfactory receptor, family 2, subfamily H, member 3
hCG2040691	237505_at	1.01771	2.19979	0.291303	AI806370	0	0
AF147791.1			2.1994	0.718588		0	0
hCG1785402.1			2.1994	0.718588		0	0
hCG2027165			2.19933	1.99416		0	0
hCG22816.3	201848_s_at	2.17015	2.19899	0.0161236	U15174	BNIP3	BCL2/adenovirus E1B 19kDa interacting protein 3
hCG15249.2	206607_at	1.0341	2.19742	0.0161236	NM_005188	CBL	Cas-Br-M (murine) ecotropic retroviral transforming sequence
hCG27693.3	203108_at	1.18393	2.19676	0.0299323	NM_003979	RAI3	retinoic acid induced 3
hCG1644369.3			2.19288	0.119978		0	0
R26_hCT1640816.1			2.19261	0.119978		0	0
hCG1811944.1	203636_at	1.34223	2.19184	0.0161236	BE967532	MID1	midline 1 (Opitz/BBB syndrome)
hCG1774649.2	220516_at	1.08727	2.18878	0.718588	NM_017894	ZFP29	zinc finger protein 29
hCG2041758			2.18643	0.19622		0	0
hCG1812837.1			2.18544	0.718588		0	0
hCG2002352	223815_at	-1.15987	2.18144	0.0161236	AF130069	LOC90799	hypothetical protein BC009518
hCG26607.2	225436_at	1.26412	2.18002	0.0161236	AI339710	0	0
hCG1993756	223902_at	-1.13136	2.18002	0.0161236	BC002421	0	0
hCG20370.3	206825_at	1.13157	2.17935	0.0970061	NM_000916	OXTR	oxytocin receptor
hCG2011523			2.17611	0.19622		0	0
hCG2018447	203174_s_at	-1.08395	2.17561	0.0161236	NM_003224	STMN3	stathmin-like 3
hCG2008794	208697_s_at	1.04356	2.17381	0.718588	BC000734	EIF3S6	eukaryotic translation initiation factor 3, subunit 6 48kDa
hCG2006634			2.17372	0.0161236		0	0
hCG1759545.1	202532_s_at	1.22396	2.17365	0.0161236	BC000192	DHFR	dihydrofolate reductase
hCG1986449			2.17269	0.718588		GPR142	G protein-coupled receptor 142
hCG14600.3	205608_s_at	1.0287	2.17216	0.0299323	U83508	ANGPT1	angiopoietin 1
hCG1729960.2			2.17203	0.0161236		CANP	cancer-associated nucleoprotein
hCG1817494.1			2.17177	0.718588		0	0
hCG1776048.2	219093_at	1.28259	2.16797	0.0161236	NM_017933	FLJ20701	hypothetical protein FLJ20701
hCG1815675.1	235431_s_at	1.00893	2.16782	1.99416	AI251283	0	0
hCG43755.2	210677_at	1.03111	2.16767	0.0161236	AF059203	SOAT2	sterol O-acyltransferase 2
NM_021965.2	208491_s_at	1.00446	2.16743	0.141376	NM_021965	PGM5	phosphoglucomutase 5
hCG22524.2			2.16484	0.291303		0	0
R26_hCT1784996			2.16374	0.718588		0	0
hCG1640837.3	223087_at	1.10486	2.15888	0.291303	AL109939	0	0
hCG2042279	223707_at	1.22655	2.15669	0.0161236	BC004284	0	0
hCG1643231.2			2.15668	0.0575883		0	0
hCG1988267	210583_at	1.02402	2.15356	0.0161236	AB055760	POLDIP3|dJ222E13.2	polymerase (DNA-directed), delta interacting protein 3|similar to CGI-96
hCG2041901			2.15333	0.141376		0	0
hCG2006687	233279_at	-1.01648	2.15227	1.48526	AU147910	0	0
hCG22705.3	207574_s_at	1.36297	2.15202	0.0161236	NM_015675	GADD45B	growth arrest and DNA-damage-inducible, beta
hCG1748409.3	239195_at	-1.03203	2.15069	1.48526	BF791698	0	0
hCG27716.2	212665_at	1.33982	2.14752	0.0161236	AL556438	TIPARP	TCDD-inducible poly(ADP-ribose) polymerase
hCG26534.3	206837_at	1.19724	2.1471	0.0970061	NM_006982	CART1	cartilage paired-class homeoprotein 1
hCG1995010			2.14654	0.19622		FLJ37131	hypothetical protein FLJ37131
hCG1644521.3			2.14608	0.0161236		0	0
hCG1641393.3			2.13883	0.0161236		0	0
hCG2041611	244261_at	1.05221	2.13852	0.718588	AW340139	0	0
hCG1723929.1	223795_at	-1.05326	2.13756	0.119978	AF325213	OCSP	oculospanin
hCG1988225.1	208366_at	-1.0229	2.13731	1.48526	NM_014522	PCDH11X|PCDH11Y	protocadherin 11 X-linked|protocadherin 11 Y-linked
hCG1808625.2			2.13675	2.43667		0	0
hCG20223.4	222237_s_at	-1.02366	2.13665	0.19622	AC084239	ZNF228	zinc finger protein 228
hCG41171.3	206246_at	1.02479	2.13584	0.0575883	NM_004567	PFKFB4	6-phosphofructo-2-kinase/fructose-2,6-biphosphatase 4
hCG1747212.3			2.13566	0.718588		0	0
hCG39940.2	218755_at	1.83883	2.13194	0.0161236	NM_005733	KIF20A	kinesin family member 20A
hCG2027313	227819_at	-1.07382	2.1314	1.48526	AA524536	LGR6	leucine-rich repeat-containing G protein-coupled receptor 6
hCG2031160			2.13063	1.48526		0	0
hCG2042157			2.12982	0.291303		0	0
hCG1788909.1	207235_s_at	1.0364	2.12874	0.0161236	NM_000842	0	0
hCG17969.3	204045_at	1.12481	2.12345	0.0161236	NM_004780	TCEAL1	transcription elongation factor A (SII)-like 1
hCG1999359	230608_at	1.09124	2.12258	0.718588	BE972646	SSTK-IP	SSTK-interacting protein
hCG2042195	217667_at	-1.05942	2.12242	0.0161236	AV761014	0	0
hCG1643971.3	228786_at	1.13481	2.12029	0.0161236	AA909523	0	0
hCG2020133	231783_at	1.12579	2.11925	0.718588	AI500293	CHRM1	cholinergic receptor, muscarinic 1
hCG2042705			2.1187	2.43667		0	0
hCG2036977	220339_s_at	-1.09351	2.11657	0.718588	NM_012467	EOS	serine protease EOS
hCG2041253	234419_x_at	1.00009	2.11529	0.0161236	AJ275401	0	0
hCG36760.2			2.11225	0.291303		0	0
hCG1640328.3	206847_s_at	1.04533	2.11221	0.0161236	AF026397	HOXA7	homeo box A7
hCG1643971.3	228786_at	1.13481	2.11037	0.0161236	AA909523	0	0
hCG27653.3	212646_at	1.54856	2.10961	0.0161236	D42043	0	0
hCG1799104.2	236672_at	-1.08446	2.10904	0.718588	BG281940	LOC148213	hypothetical protein FLJ31526
hCG28248.2	218904_s_at	1.03176	2.10896	2.72481	NM_017998	C9orf40	chromosome 9 open reading frame 40
hCG1994648			2.10736	0.0161236		0	0
hCG1640013.4	229461_x_at	1.75407	2.10575	0.291303	AI123532	NEGR1	neuronal growth regulator 1
hCG1811944.1	203636_at	1.34223	2.10526	0.0161236	BE967532	MID1	midline 1 (Opitz/BBB syndrome)
hCG2042486			2.10499	1.48526		0	0
hCG36937.3	224027_at	-1.0524	2.09896	0.19622	AF110384	CCL28	chemokine (C-C motif) ligand 28
hCG1982256	203299_s_at	1.08375	2.09832	0.0161236	AF251295	AP1S2	adaptor-related protein complex 1, sigma 2 subunit
hCG1646047.2	228402_at	-1.08134	2.09234	1.99416	AI679968	ZBED3	zinc finger, BED domain containing 3
hCG38503.2	216548_x_at	1.04341	2.09099	0.19622	AL049709	GGTL3	gamma-glutamyltransferase-like 3
hCG17861.3	232084_at	1.08601	2.08878	0.0299323	BE671098	SGTB	small glutamine-rich tetratricopeptide repeat (TPR)-containing, beta
hCG1810802.1			2.08847	0.141376		0	0
hCG38480.4	226245_at	1.11645	2.08611	0.0161236	U55984	KCTD1	potassium channel tetramerisation domain containing 1
R26_hCT12306.2			2.08459	0.0161236		0	0
hCG2005697	230434_at	-1.04576	2.0818	1.48526	AA769615	0	0
hCG41853.2	210025_s_at	1.08361	2.08166	1.48526	AW205153	CARD10	caspase recruitment domain family, member 10
hCG38612.2	203104_at	1.27611	2.08025	0.0161236	NM_005211	CSF1R	colony stimulating factor 1 receptor, formerly McDonough feline sarcoma viral (v-fms) oncogene homolog
hCG1979388			2.08013	0.718588		0	0
hCG2039509	210915_x_at	-1.03998	2.07865	1.99416	M15564	0	0
hCG1770271.2			2.07798	0.0161236		0	0
hCG14780.3	206237_s_at	1.14629	2.07759	0.0161236	NM_013957	NRG1	neuregulin 1
hCG2041516	234473_at	1.02568	2.07589	1.48526	AL139327	0	0
hCG2042293	243208_x_at	-1.10598	2.07507	0.718588	AI028227	MGC33407	hypothetical protein MGC33407
hCG44066.3	209692_at	1.09024	2.07379	0.718588	U71207	EYA2	eyes absent homolog 2 (Drosophila)
hCG1983258	212599_at	1.35313	2.07345	0.0161236	AK025298	AUTS2	autism susceptibility candidate 2
hCG2040269			2.07306	0.0161236		0	0
hCG2015504			2.07224	0.0575883		MGC39827	hypothetical protein MGC39827
hCG1659708.3			2.07152	0.0161236		0	0
hCG2041695	239796_x_at	1.1119	2.07007	0.291303	AA284071	0	0
hCG1778738.2	205228_at	1.25418	2.06321	0.0161236	NM_002898	RBMS2	RNA binding motif, single stranded interacting protein 2
hCG1640067.3	235675_at	1.04186	2.06255	0.0299323	AW104373	LOC200895	hypothetical protein LOC200895
hCG1641647.2			2.06248	0.0161236		0	0
BC039313.1			2.06247	0.141376		0	0
hCG31014.2			2.05925	0.718588		0	0
hCG1818267.1	207306_at	-1.03997	2.05817	0.19622	NM_004609	TCF15	transcription factor 15 (basic helix-loop-helix)
hCG23157.2	201249_at	-1.20449	2.05603	0.0161236	NM_006516	SLC2A1	solute carrier family 2 (facilitated glucose transporter), member 1
hCG2041254			2.0536	0.718588		0	0
hCG1640511.3	207374_at	-1.02171	2.05061	0.291303	NM_020359	PLSCR2	phospholipid scramblase 2
hCG38239.3			2.05056	1.99416		COXVIB2	cytochrome c oxidase subunit VIb, testes-specific
hCG2040216			2.05043	0.291303		0	0
hCG2040392			2.04755	0.0161236		0	0
hCG22545.2	204790_at	1.22923	2.04734	0.0161236	NM_005904	MADH7	MAD, mothers against decapentaplegic homolog 7 (Drosophila)
hCG39031.3	209905_at	1.62177	2.04631	0.718588	AI246769	HOXA9	homeo box A9
hCG37757.4	225531_at	1.07004	2.04571	0.119978	AK025627	CABLES1	Cdk5 and Abl enzyme substrate 1
hCG37777.3			2.04359	0.0575883		0	0
hCG1742048.2			2.04351	1.48526		0	0
hCG21040.3	218592_s_at	1.6906	2.04173	0.0161236	NM_017829	CECR5	cat eye syndrome chromosome region, candidate 5
hCG1799573.1			2.04127	0.718588		0	0
hCG32562.2	218681_s_at	1.32028	2.0408	0.0161236	NM_022044	SDF2L1	stromal cell-derived factor 2-like 1
hCG1813899.1	220758_s_at	1.07778	2.04074	0.141376	NM_019055	ROBO4	roundabout homolog 4, magic roundabout (Drosophila)
hCG41456.3	205336_at	1.05958	2.04022	1.99416	NM_002854	PVALB	parvalbumin
hCG1642250.2			2.0381	0.0970061		0	0
hCG2036812	215083_at	1.11109	2.03772	0.0161236	AL049263	0	0
hCG38824.3			2.03644	0.0161236		0	0
hCG14906.3	218032_at	1.36837	2.03605	0.0161236	AF070673	SNN	stannin
hCG1645286.3	201042_at	1.01959	2.03604	0.0161236	AL031651	0	0
hCG42858.2	210922_at	-1.23774	2.03414	0.119978	BC000772	0	0
hCG39639.3	212432_at	1.39517	2.03334	0.0161236	AL542571	GRPEL1	GrpE-like 1, mitochondrial (E. coli)
hCG1773686.1	213716_s_at	1.03623	2.03243	0.718588	BF939675	SECTM1	secreted and transmembrane 1
hCG2011540	225610_at	1.64882	2.03007	0.0299323	BF511410	UHRF2	ubiquitin-like, containing PHD and RING finger domains, 2
hCG23704.1			2.0297	1.48526		0	0
hCG1820802.1			2.02946	0.119978		0	0
hCG2017591	200016_x_at	1.06539	2.0259	0.0161236	NM_002136	HNRPA1	heterogeneous nuclear ribonucleoprotein A1
hCG2002255			2.02462	0.19622		0	0
hCG1782000.1	220060_s_at	1.21396	2.02418	0.0161236	NM_017915	FLJ20641	hypothetical protein FLJ20641
hCG1817594.1			2.02304	1.48526		0	0
hCG16611.3	221801_x_at	-1.02515	2.02293	0.141376	NM_006158	NEFL	neurofilament, light polypeptide 68kDa
R26_hCT1961149			2.02266	0.718588		0	0
hCG16640.4	230542_at	-1.07539	2.02118	0.0970061	AI825587	FLJ33071	hypothetical protein FLJ33071
hCG1786119.1	220701_at	1.00634	2.01829	0.19622	NM_018587	0	0
hCG41558.3	220077_at	-1.10139	2.01766	0.0161236	NM_024821	FLJ22349	hypothetical protein FLJ22349
hCG401306.3	231245_s_at	1.02597	2.01697	0.0161236	AL163301	C21orf70	chromosome 21 open reading frame 70
hCG27795.4	215851_at	1.03161	2.01591	0.0161236	S82592	EVI1	ecotropic viral integration site 1
hCG2040644			2.01424	0.19622		0	0
hCG2040226	219899_x_at	-1.10362	2.01348	2.43667	NM_014434	0	0
hCG1775249.1	228618_at	2.0661	2.01255	0.0161236	AL040178	0	0
R26_hCT1777189.1			2.01188	1.48526		0	0
hCG1811066.3	219038_at	1.87806	2.01131	0.0161236	NM_024657	ZCWCC2	zinc finger, CW-type with coiled-coil domain 2
hCG1643553.2			2.0112	0.718588		0	0
hCG1782503.1	207635_s_at	-1.09116	2.01095	1.48526	NM_002238	0	0
hCG1642107.3	219650_at	1.17694	2.00988	0.0161236	NM_017669	0	0
hCG41109.2	219232_s_at	1.02774	2.00937	0.0575883	NM_022073	EGLN3	egl nine homolog 3 (C. elegans)
hCG2011423	204836_at	-1.0234	2.00838	0.0161236	NM_000170	GLDC	glycine dehydrogenase (decarboxylating; glycine decarboxylase, glycine cleavage system protein P)
hCG1790998.2	231446_at	-1.04408	2.0083	0.19622	BE466894	0	0
R26_hCT1814359			2.00827	0.718588		0	0
R26_hCT1640633.2			2.00788	0.119978		0	0
hCG2010329			2.00531	0.141376		0	0
hCG1807552.1	231210_at	-1.16752	2.0035	0.718588	AI688721	0	0
hCG40396.2	237335_at	1.25579	2.00217	0.0161236	AA890119	0	0
hCG2040724			2.00172	0.141376		0	0
hCG17423.2	219234_x_at	1.03785	2.00054	0.0161236	NM_024583	SCRN3	secernin 3
hCG1642465.1			2.00051	0.291303		0	0
hCG1774949	240413_at	1.04695	2.00039	1.48526	AI827431	0	0
hCG37261.2			1.99924	0.0161236		0	0
hCG2018895	234946_at	1.09626	1.99801	1.99416	AL035252	0	0
hCG2031840	204347_at	1.1947	1.99782	0.0161236	AI653169	AK3	adenylate kinase 3
hCG17902.2	227086_at	1.12106	1.99538	0.0161236	AA194312	LOC128977	hypothetical protein LOC128977
hCG1646635.2	239199_at	1.03121	1.99404	0.0970061	AW444469	0	0
hCG15018.5	217983_s_at	1.94971	1.99344	0.0161236	NM_003730	RNASET2	ribonuclease T2
hCG40471.3	202879_s_at	1.07616	1.99126	0.0161236	AI798823	PSCD1	pleckstrin homology, Sec7 and coiled-coil domains 1(cytohesin 1)
hCG2019197	229731_at	-1.03705	1.99029	0.0161236	AL160175	FKHL18	forkhead-like 18 (Drosophila)
hCG2040301			1.98923	0.119978		0	0
hCG2031289	220297_at	1.05812	1.9885	0.141376	NM_018167	0	0
hCG28935.2	205891_at	1.58103	1.98704	0.0161236	NM_000676	ADORA2B	adenosine A2b receptor
hCG15475.3	219416_at	1.23384	1.9848	0.0161236	NM_016240	SCARA3	scavenger receptor class A, member 3
hCG1990826	234985_at	1.10903	1.98327	0.19622	AW043782	LOC143458	hypothetical protein LOC143458
hCG1793363.2	224601_at	1.30914	1.98247	0.0161236	BE891646	0	0
hCG41178.2			1.98213	0.19622		0	0
hCG1993275	210718_s_at	-1.04078	1.98125	0.718588	AF119889	LOC51326	ARF protein
hCG2036649	219585_at	-1.10517	1.97978	0.291303	NM_024296	DKFZp451J0118	taxilin
hCG1818529.1	218585_s_at	1.61957	1.97961	0.0161236	NM_016448	RAMP	RA-regulated nuclear matrix-associated protein
hCG1981775	201867_s_at	1.16757	1.97862	0.0161236	NM_005647	TBL1X	transducin (beta)-like 1X-linked
hCG1645935.3	227599_at	1.11697	1.97769	0.141376	AU157304	LOC151963	similar to BcDNA:GH11415 gene product
hCG1790309.2			1.97686	1.48526		0	0
hCG2041661	243749_s_at	-1.00299	1.97616	0.718588	AA992445	0	0
hCG2039834			1.97535	0.0161236		KIAA1984	KIAA1984
hCG40442.4	237685_at	-1.03299	1.97465	1.48526	AI806582	0	0
hCG1999513	224872_at	1.05961	1.97295	0.291303	AB040896	KIAA1463|FLJ34278	KIAA1463 protein|hypothetical protein FLJ34278
hCG2040478			1.97181	0.718588		0	0
hCG33201.2	210448_s_at	-1.0345	1.97128	0.0161236	U49396	P2RX5	purinergic receptor P2X, ligand-gated ion channel, 5
hCG15121.2	225541_at	1.43338	1.96934	0.0161236	BE274422	0	0
hCG23517.3	204335_at	1.21314	1.96808	0.0161236	NM_018074	FLJ10374	hypothetical protein FLJ10374
hCG40441.2	202931_x_at	1.34515	1.96723	0.0161236	NM_004305	BIN1	bridging integrator 1
hCG24219.3	221029_s_at	1.39372	1.96598	0.0161236	NM_030775	WNT5B	wingless-type MMTV integration site family, member 5B
hCG33016.3			1.96508	0.291303		0	0
hCG22521.3	205397_x_at	1.5149	1.96473	0.0161236	U76622	MADH3	MAD, mothers against decapentaplegic homolog 3 (Drosophila)
hCG1817558.1			1.96396	0.291303		0	0
hCG22818.3	203557_s_at	1.49283	1.9629	0.0161236	NM_000281	PCBD	6-pyruvoyl-tetrahydropterin synthase/dimerization cofactor of hepatocyte nuclear factor 1 alpha (TCF1)
hCG22736.2			1.96238	0.0161236		0	0
hCG2021911			1.95997	0.19622		0	0
hCG1789217.2			1.95979	0.0161236		0	0
hCG32610.3	229378_at	-1.0501	1.95815	0.291303	N53051	C10orf24	chromosome 10 open reading frame 24
hCG1641425.3			1.95629	0.0299323		KRTAP12-1	keratin associated protein 12-1
hCG401307.3	205708_s_at	1.15496	1.9548	2.43667	AI051254	TRPM2	transient receptor potential cation channel, subfamily M, member 2
hCG1640414.2	220084_at	1.13154	1.95456	0.0161236	NM_018168	C14orf105	chromosome 14 open reading frame 105
hCG1739139.2	220011_at	1.19679	1.95408	0.0161236	NM_024037	MGC2603	hypothetical protein MGC2603
hCG25025.3	210794_s_at	1.17533	1.95381	0.0161236	AF119863	0	0
hCG1814053.2	228308_at	-1.06263	1.95185	1.48526	AI452444	NYD-SP28	NYD-SP28 protein
hCG1747231.2	209655_s_at	1.00208	1.95159	0.0161236	AI803181	TM4SF10	transmembrane 4 superfamily member 10
hCG40963.2	205696_s_at	1.01884	1.95127	0.718588	NM_005264	GFRA1	GDNF family receptor alpha 1
hCG2004742			1.95047	1.99416		0	0
hCG1644777.3			1.95007	0.0161236		0	0
hCG2041851			1.9496	0.718588		0	0
hCG27741.3	218743_at	1.0353	1.94929	0.141376	NM_024591	FLJ11749	hypothetical protein FLJ11749
hCG1639764.3	235431_s_at	1.00893	1.94877	0.0970061	AI251283	CABP4	calcium binding protein 4
hCG24954.2	204146_at	1.45676	1.94865	0.0575883	BE966146	PIR51	RAD51-interacting protein
hCG31457.4	208501_at	1.14613	1.94837	0.718588	NM_004188	GFI1B	growth factor independent 1B (potential regulator of CDKN1A, translocated in CML)
hCG1811515.2	213030_s_at	1.1332	1.94752	0.291303	AI688418	FLJ30634	hypothetical protein FLJ30634
hCG1783923.1	235627_at	1.0375	1.9464	1.99416	AW274294	PFN4	profilin family, member 4
hCG27282.2	205712_at	-1.01097	1.94627	0.0161236	NM_002839	PTPRD	protein tyrosine phosphatase, receptor type, D
hCG1995697.1	222143_s_at	1.19324	1.94602	1.48526	AY007098	FLJ22405	hypothetical protein FLJ22405
hCG1640708.1	210695_s_at	1.02827	1.94571	0.0575883	U13395	0	0
hCG2001605			1.94524	0.0575883		0	0
R26_hCT1829588.1			1.94514	0.0161236		0	0
hCG39613.3	203895_at	1.47956	1.9443	0.0161236	AL535113	PLCB4	phospholipase C, beta 4
hCG2030972			1.94397	0.718588		0	0
hCG1747080.1	204368_at	1.07076	1.94342	0.718588	NM_005630	SLCO2A1	solute carrier organic anion transporter family, member 2A1
hCG2009346	210313_at	1.04999	1.94281	1.48526	AF041261	ILT7|LAIR1	leukocyte immunoglobulin-like receptor, subfamily A (without TM domain), member 4|leukocyte-associated Ig-like receptor 1
hCG1995527.3	202685_s_at	1.39507	1.94091	0.0161236	AI467916	AXL	AXL receptor tyrosine kinase
hCG39419.3	206934_at	1.13487	1.93963	0.0161236	NM_006065	SIRPB1	signal-regulatory protein beta 1
hCG1993271			1.93825	1.48526		0	0
hCG2040271			1.93785	0.19622		0	0
hCG2031612			1.93729	0.0161236		0	0
hCG22245.3	218363_at	1.03928	1.93654	1.48526	NM_018199	C14orf114	chromosome 14 open reading frame 114
hCG33024.3	219556_at	1.26017	1.93562	0.0161236	NM_025108	FLJ13909	hypothetical protein FLJ13909
hCG2019680	204420_at	2.2136	1.93508	0.0161236	BG251266	FOSL1	FOS-like antigen 1
hCG1640593.3			1.93502	0.0161236		0	0
hCG1795566.2			1.93473	0.119978		0	0
hCG18159.3	236864_at	1.06443	1.93464	0.291303	AI990716	0	0
hCG2015037	204528_s_at	1.42416	1.93357	0.0161236	NM_004537	NAP1L1	nucleosome assembly protein 1-like 1
hCG1818607.2	224371_at	1.14412	1.93258	0.0161236	AF251058	FLJ35283|ADAMTSL1	hypothetical protein FLJ35283|ADAMTS-like 1
hCG16139.3	215983_s_at	1.15052	1.93228	0.0161236	D83768	D8S2298E	reproduction 8
hCG1792199.2			1.93129	0.0575883		0	0
BC017910.1			1.93106	0.718588		0	0
hCG29393.3	204328_at	1.02614	1.93064	0.718588	NM_007267	EVER1	epidermodysplasia verruciformis 1
hCG19982.3			1.92917	0.0161236		0	0
hCG32517.5	225288_at	1.40164	1.92892	0.0161236	AK021957	COL27A1	collagen, type XXVII, alpha 1
hCG15769.2	206248_at	-1.08486	1.92694	0.0970061	NM_005400	PRKCE	protein kinase C, epsilon
hCG37713.3	221685_s_at	1.8986	1.92689	0.0161236	AF269167	FLJ20364	hypothetical protein FLJ20364
hCG41584.3	222884_at	1.07433	1.92654	0.0161236	AI830579	JAZ	double-stranded RNA-binding zinc finger protein JAZ
hCG1989403			1.9265	1.48526		0	0
hCG1686382.1			1.9247	0.119978		0	0
hCG24976.2	205531_s_at	1.03823	1.92462	0.0575883	NM_013267	GA	liver mitochondrial glutaminase
hCG1767428.1	207734_at	-1.04395	1.92447	0.718588	NM_017773	LAX	hypothetical protein FLJ20340
hCG1639936.3			1.92394	0.0161236		0	0
hCG28391.3	219847_at	-1.02753	1.92348	0.291303	NM_024827	HDAC11	histone deacetylase 11
hCG1784504.2			1.92338	0.0161236		0	0
hCG1790826.2			1.92223	0.718588		0	0
hCG28311.3			1.92213	1.48526		0	0
hCG1811404.2	201983_s_at	1.50116	1.92048	0.0161236	AW157070	EGFR	epidermal growth factor receptor (erythroblastic leukemia viral (v-erb-b) oncogene homolog, avian)
hCG41569.2	206677_at	-1.0245	1.91977	0.0161236	NM_002277	KRTHA1	keratin, hair, acidic, 1
hCG2042032			1.91943	0.141376		0	0
hCG1727082.3	218278_at	1.01274	1.91835	0.141376	NM_018093	0	0
hCG2010987	213660_s_at	1.15697	1.91756	0.291303	AA581879	TOP3B	topoisomerase (DNA) III beta
hCG23761.3	219937_at	1.58503	1.91737	0.0161236	NM_013381	TRHDE	thyrotropin-releasing hormone degrading ectoenzyme
hCG2039386	202503_s_at	1.86558	1.9173	0.0161236	NM_014736	KIAA0101	KIAA0101 gene product
hCG33201.2	210448_s_at	-1.0345	1.91665	0.0161236	U49396	P2RX5	purinergic receptor P2X, ligand-gated ion channel, 5
hCG1989656			1.91627	0.141376		0	0
hCG401289.3			1.91552	1.48526		PDXK|C21orf97|C21orf124	pyridoxal (pyridoxine, vitamin B6) kinase|chromosome 21 open reading frame 97|chromosome 21 open reading frame 124
R26_hCT14492.2			1.91536	0.0299323		0	0
hCG1640578.3			1.91531	0.0161236		0	0
hCG38470.3	201710_at	1.36069	1.91456	0.0161236	NM_002466	MYBL2	v-myb myeloblastosis viral oncogene homolog (avian)-like 2
hCG1639912.3	219551_at	1.07437	1.91253	0.0161236	NM_018456	EAF2	ELL associated factor 2
hCG20745.2	209663_s_at	-1.01246	1.91238	0.718588	AF072132	ITGA7	integrin, alpha 7
hCG20535.1	217333_at	1.04725	1.9123	0.0161236	AL031903	0	0
hCG2040948			1.91098	1.48526		0	0
hCG1810895.1	220264_s_at	-1.01941	1.91063	0.0970061	NM_020960	GPR107	G protein-coupled receptor 107
hCG1811161.1	202364_at	1.20885	1.90788	0.0299323	NM_005962	MXI1	MAX interacting protein 1
hCG2024276	204026_s_at	1.63657	1.90749	0.0161236	NM_007057	ZWINT	ZW10 interactor
R26_hCT1655512.3			1.90712	1.48526		0	0
hCG1777063.2	206133_at	-1.06399	1.90617	1.48526	NM_017523	HSXIAPAF1	XIAP associated factor-1
hCG2005740	205763_s_at	1.18977	1.90605	0.0161236	NM_006773	DDX18	DEAD (Asp-Glu-Ala-Asp) box polypeptide 18
hCG2041640			1.90535	0.0161236		0	0
hCG1793972.2			1.90373	0.0161236		0	0
hCG1993440	213432_at	1.10043	1.90359	0.718588	AI697108	0	0
hCG1642458.3	224506_s_at	-1.0996	1.90309	1.48526	BC006362	C9orf67	chromosome 9 open reading frame 67
hCG15878.2	201129_at	1.41966	1.90255	0.0161236	NM_006276	SFRS7	splicing factor, arginine/serine-rich 7, 35kDa
hCG21764.3	228362_s_at	-1.12508	1.90237	0.0161236	BF110556	0	0
hCG1777759.3	205318_at	-1.12507	1.90202	0.718588	NM_004984	KIF5A	kinesin family member 5A
hCG2036876.1			1.90134	1.48526		FLJ36102	hypothetical protein FLJ36102
hCG23766.3	210393_at	1.45741	1.90104	0.291303	AF062006	GPR49	G protein-coupled receptor 49
hCG29616.3	221991_at	-1.04752	1.90084	0.141376	AB032985	NXPH3	neurexophilin 3
hCG1641642.1			1.89957	0.0161236		0	0
hCG38480.4	226245_at	1.11645	1.89804	0.0161236	U55984	KCTD1	potassium channel tetramerisation domain containing 1
hCG2030654			1.897	0.0161236		0	0
hCG1640296.2			1.89558	0.0161236		0	0
R26_hCT31247.2			1.89521	0.0161236		0	0
hCG40415.3	220243_at	1.05759	1.89422	0.718588	NM_014155	HSPC063	HSPC063 protein
hCG1988939.1	221868_at	-1.07811	1.89392	0.119978	AB032981	0	0
hCG2040556			1.89342	1.48526		0	0
hCG1747719.4			1.89323	0.0161236		0	0
R26_hCT1640845.1			1.89286	1.48526		0	0
hCG41661.3	218629_at	1.03231	1.89251	0.0161236	NM_005631	SMO	smoothened homolog (Drosophila)
hCG1983695	225896_at	1.13824	1.89107	0.0161236	AI656836	0	0
hCG21006.3	221098_x_at	1.11044	1.89081	0.0299323	NM_006649	SDCCAG16	serologically defined colon cancer antigen 16
hCG1981155	203184_at	1.28517	1.8903	0.0161236	NM_001999	FBN2	fibrillin 2 (congenital contractural arachnodactyly)
hCG2041276			1.88985	0.0575883		0	0
hCG39792.3			1.88936	0.718588		KCNG4	potassium voltage-gated channel, subfamily G, member 4
hCG27671.3	225496_s_at	1.41515	1.88851	0.0161236	N21426	SYTL2	synaptotagmin-like 2
hCG16523.2	204334_at	-1.02657	1.88831	0.0161236	AA488672	KLF7	Kruppel-like factor 7 (ubiquitous)
hCG19426.4	206497_at	1.01601	1.88791	0.0161236	NM_018224	FLJ10803	hypothetical protein FLJ10803
hCG41449.3	221013_s_at	-1.04327	1.88788	0.0161236	NM_030882	APOL2	apolipoprotein L, 2
hCG1820860.2	238066_at	1.04936	1.88761	0.0161236	AI733027	CRBPIV	retinoid binding protein 7
hCG1748528.1	208508_s_at	1.07097	1.8874	0.718588	NM_030905	OR2J2	olfactory receptor, family 2, subfamily J, member 2
hCG41449.3	221013_s_at	-1.04327	1.88726	0.0161236	NM_030882	APOL2	apolipoprotein L, 2
hCG1991188			1.88686	1.48526		0	0
hCG1744585.3	200749_at	1.01248	1.88618	0.0161236	BF112006	RAN	RAN, member RAS oncogene family
hCG38149.3			1.88543	0.119978		0	0
hCG17055.2			1.88521	0.718588		0	0
hCG1811682.1	209879_at	1.03639	1.88437	0.718588	AI741056	SELPLG	selectin P ligand
hCG37631.3	233523_at	-1.01827	1.88397	1.48526	AL121756	C20orf185	chromosome 20 open reading frame 185
hCG1743102.2	205321_at	-1.07914	1.88366	0.0161236	NM_001415	EIF2S3	eukaryotic translation initiation factor 2, subunit 3 gamma, 52kDa
hCG36737.2	206695_x_at	1.05094	1.88281	0.0161236	NM_003423	ZNF43	zinc finger protein 43 (HTF6)
hCG40033.3	203665_at	1.20665	1.88261	0.0161236	NM_002133	HMOX1	heme oxygenase (decycling) 1
hCG2036646	232240_at	-1.01673	1.88244	0.0161236	T85902	0	0
hCG24056.3	218005_at	1.23184	1.8824	0.0161236	AA744771	ZNF22	zinc finger protein 22 (KOX 15)
hCG31410.2			1.88214	1.48526		24b2/STAC2	24b2/STAC2 protein
hCG37186.4	219928_s_at	-1.1715	1.8821	2.43667	NM_012189	CABYR	calcium-binding tyrosine-(Y)-phosphorylation regulated (fibrousheathin 2)
hCG1811274.2	207137_at	1.01909	1.88122	0.0299323	NM_013432	NFKBIL2	nuclear factor of kappa light polypeptide gene enhancer in B-cells inhibitor-like 2
hCG2041162	244472_at	-1.151	1.88016	1.48526	AW291482	0	0
hCG2040557			1.87924	0.291303		0	0
hCG22368.3	225884_s_at	1.23931	1.87905	0.19622	AL046381	ZNF336	zinc finger protein 336
hCG1652195.2			1.87843	0.718588		0	0
hCG1820937.1	214069_at	-1.00798	1.8782	0.0575883	AA865601	0	0
hCG32358.3	223624_at	-1.05625	1.87799	0.291303	AF311324	ANUBL1	AN1, ubiquitin-like, homolog (Xenopus laevis)
hCG2025973.1	205093_at	1.2335	1.87776	1.48526	NM_014935	PEPP3	phosphoinositol 3-phosphate-binding protein-3
hCG1795368.2			1.87747	0.0161236		0	0
hCG1983280			1.87744	0.718588		0	0
hCG27684.3	205313_at	1.33885	1.87662	0.0161236	NM_000458	TCF2	transcription factor 2, hepatic; LF-B3; variant hepatic nuclear factor
hCG38525.4	216515_x_at	-1.02927	1.87647	0.0161236	AL121585	C20orf72	chromosome 20 open reading frame 72
hCG14929.3	220942_x_at	1.37961	1.87615	0.0161236	NM_014367	E2IG5	growth and transformation-dependent protein
hCG2026171			1.87569	0.0161236		0	0
hCG1997371	202332_at	-1.0671	1.87366	0.718588	NM_001894	0	0
R26_hCT12335.2			1.87297	1.48526		0	0
hCG23557.3	207074_s_at	-1.00931	1.87114	0.19622	NM_003053	SLC18A1	solute carrier family 18 (vesicular monoamine), member 1
hCG1644885.2	215920_s_at	1.02312	1.8696	0.141376	AC002544	0	0
hCG41098.3	202929_s_at	1.50918	1.86949	0.0161236	NM_001355	DDT	D-dopachrome tautomerase
hCG1796067.2			1.86876	0.0161236		0	0
R26_hCT1816894			1.86802	1.48526		0	0
hCG1979808	216650_at	1.0367	1.86782	0.0161236	AL008627	0	0
R26_hCT1958512			1.86729	2.43667		0	0
hCG18584.2	235244_at	1.25594	1.86414	0.0161236	BF001285	0	0
hCG40055.1	203304_at	1.29073	1.8638	0.0161236	NM_012342	BAMBI	BMP and activin membrane-bound inhibitor homolog (Xenopus laevis)
hCG2039142	204232_at	-1.0211	1.86286	0.291303	NM_004106	FCER1G	Fc fragment of IgE, high affinity I, receptor for; gamma polypeptide
hCG1755411.2	220459_at	1.05997	1.86233	0.0161236	NM_018118	MCM3APAS	MCM3 minichromosome maintenance deficient 3 (S. cerevisiae) associated protein, antisense
hCG1811091.3	219779_at	1.03243	1.86178	0.0161236	NM_024721	ZFH4	zinc finger homeodomain 4
hCG2013537.1	244246_at	1.00435	1.86015	0.291303	AI953589	MIPOL1	mirror-image polydactyly 1
hCG1785709.2	212336_at	1.5214	1.86009	0.0161236	AB002336	EPB41L1	erythrocyte membrane protein band 4.1-like 1
hCG22297.2			1.85981	0.718588		FLJ39660	hypothetical protein FLJ39660
hCG2036756	237710_at	-1.03674	1.85729	0.0161236	BE500990	0	0
hCG2033395			1.85566	0.291303		0	0
hCG1795400.2			1.85488	1.48526		0	0
hCG32560.3	213996_at	1.07565	1.85463	0.718588	NM_013313	YPEL1	yippee-like 1 (Drosophila)
hCG2042600	238772_at	-1.02358	1.85457	0.0161236	BF055042	0	0
hCG20432.4			1.85386	1.48526		0	0
hCG2040291			1.85325	0.0161236		0	0
hCG1998026.1	208505_s_at	-1.03305	1.85309	0.141376	NM_000511	0	0
hCG20465.2	235050_at	1.0627	1.85255	0.19622	AI742872	SLC2A12	solute carrier family 2 (facilitated glucose transporter), member 12
hCG16312.3	219227_at	1.07753	1.85194	0.0161236	NM_024565	FLJ14166	hypothetical protein FLJ14166
hCG1787686.2			1.85131	0.19622		0	0
hCG1643937.3	234361_at	1.03096	1.85098	1.48526	AC005620	CREB3L3	cAMP responsive element binding protein 3-like 3
hCG17740.3	203006_at	1.20554	1.85091	0.718588	NM_005539	INPP5A	inositol polyphosphate-5-phosphatase, 40kDa
hCG39639.3	212432_at	1.39517	1.85002	0.0161236	AL542571	GRPEL1	GrpE-like 1, mitochondrial (E. coli)
hCG1988403			1.8489	1.48526		0	0
hCG1641715.3			1.84884	0.0299323		0	0
hCG22184.1	210560_at	1.04551	1.84836	1.48526	AF118452	GBX2	gastrulation brain homeo box 2
hCG1811925.1	205884_at	1.20144	1.84815	0.0161236	NM_000885	ITGA4	integrin, alpha 4 (antigen CD49D, alpha 4 subunit of VLA-4 receptor)
hCG1647742.3	242802_x_at	-1.12685	1.84813	0.718588	R49412	0	0
hCG27607.1	205192_at	1.29638	1.84747	0.0161236	NM_003954	MAP3K14	mitogen-activated protein kinase kinase kinase 14
hCG18549.2	201808_s_at	1.40115	1.84688	0.0161236	BE732652	ENG	endoglin (Osler-Rendu-Weber syndrome 1)
hCG1732751.1	228126_x_at	-1.45118	1.84667	0.0161236	BF982289	0	0
hCG23279.2	203114_at	1.50052	1.84579	0.0161236	NM_006396	SSSCA1|MTVR1	Sjogren's syndrome/scleroderma autoantigen 1|Mouse Mammary Turmor Virus Receptor homolog 1
hCG1734929.2	239316_at	-1.00632	1.84509	1.48526	AA579843	0	0
hCG1811172.2	203278_s_at	-1.1009	1.84506	1.99416	NM_016621	BHC80	BRAF35/HDAC2 complex (80 kDa)
hCG33978.3	221383_at	-1.0197	1.84481	1.48526	NM_006056	GPR66	G protein-coupled receptor 66
hCG15529.4	230952_at	-1.06869	1.84455	0.0970061	AW299630	0	0
hCG28077.3	202986_at	1.13375	1.84418	0.0299323	NM_014862	ARNT2	aryl-hydrocarbon receptor nuclear translocator 2
hCG22325.2	229957_at	-1.03135	1.84409	0.0161236	BF446281	0	0
hCG37599.2			1.84405	0.19622		0	0
hCG39270.3	209710_at	-1.00956	1.84376	1.99416	AL563460	GATA2	GATA binding protein 2
hCG1818503.1			1.84344	0.0161236		0	0
hCG2039144	229772_at	1.09472	1.84117	1.48526	AA789269	DEFB123	defensin, beta 123
hCG2039123	204418_x_at	1.10921	1.84046	0.0575883	NM_000848	GSTM1|GSTM2	glutathione S-transferase M1|glutathione S-transferase M2 (muscle)
hCG33460.2			1.84034	0.19622		0	0
hCG1641466.3			1.83775	0.0161236		0	0
hCG24003.3	213520_at	1.31396	1.83649	0.0161236	NM_004260	RECQL4	RecQ protein-like 4
hCG39133.2	225398_at	1.7056	1.83621	0.0161236	AL580514	FLJ14494	hypothetical protein FLJ14494
hCG1820732.1	214588_s_at	1.01079	1.83496	0.718588	R38475	MFAP3	microfibrillar-associated protein 3
R26_hCT23949.2			1.83253	0.718588		0	0
hCG33200.3	204925_at	1.1958	1.83203	0.718588	NM_004937	CTNS	cystinosis, nephropathic
hCG1815718.1			1.832	1.48526		0	0
hCG1647686.3	236027_at	1.3325	1.8314	0.0161236	N23587	C10orf78	chromosome 10 open reading frame 78
hCG27219.2	224476_s_at	1.06923	1.83095	0.0161236	BC006219	MESP1	mesoderm posterior 1
hCG1811515.2	207290_at	1.02293	1.83029	0.291303	NM_025179	FLJ30634	hypothetical protein FLJ30634
hCG1817683.1			1.82909	0.291303		MGC40168	hypothetical protein MGC40168
hCG21639.3	231849_at	1.09186	1.82882	0.718588	AL162069	LOC144501	hypothetical protein LOC144501
hCG1814960.1			1.82876	0.718588		0	0
hCG1645603.3	234925_at	1.04868	1.82807	0.0970061	AL137562	0	0
hCG23382.2	204632_at	1.04693	1.82798	1.48526	NM_003942	RPS6KA4	ribosomal protein S6 kinase, 90kDa, polypeptide 4
hCG15940.3	207587_at	-1.10064	1.82796	0.19622	NM_014617	CRYGA	crystallin, gamma A
hCG1640756.3	219373_at	1.07088	1.82788	0.0161236	NM_018973	DPM3	dolichyl-phosphate mannosyltransferase polypeptide 3
hCG2025089	209568_s_at	-1.016	1.82777	0.0161236	AF186779	RGL	RalGDS-like gene
hCG1786857.2	228252_at	1.14017	1.82737	0.718588	AF108138	C15orf20	chromosome 15 open reading frame 20
hCG28041.3	214519_s_at	1.0184	1.82737	1.48526	NM_005059	RLN2	relaxin 2 (H2)
hCG1735023.2	206632_s_at	2.15288	1.82633	0.0161236	NM_004900	APOBEC3B	apolipoprotein B mRNA editing enzyme, catalytic polypeptide-like 3B
hCG1733198.2	205021_s_at	-1.02603	1.82616	0.0161236	AA860806	0	0
hCG1812817.1			1.82521	0.0161236		0	0
hCG1787551.2	208535_x_at	1.21489	1.82494	0.0299323	NM_005203	COL13A1	collagen, type XIII, alpha 1
hCG2041550			1.82419	0.0161236		0	0
hCG2039663	205516_x_at	1.2116	1.82408	0.0161236	NM_012127	CIZ1	CDKN1A interacting zinc finger protein 1
hCG18973.3	205832_at	1.02614	1.82383	0.0161236	NM_016352	CPA4	carboxypeptidase A4
hCG2042619			1.82288	1.48526		0	0
hCG24595.3	202178_at	1.19422	1.82274	0.0161236	NM_002744	PRKCZ	protein kinase C, zeta
hCG37810.3	204394_at	1.15986	1.82252	0.0161236	NM_003627	SLC43A1	solute carrier family 43, member 1
hCG1811244.2			1.82148	1.48526		0	0
hCG2020969			1.82035	1.48526		C9orf43	chromosome 9 open reading frame 43
R26_hCT1640422.1			1.82035	0.119978		0	0
hCG22328.3	218481_at	1.44564	1.82005	0.0161236	NM_020158	RRP46	exosome component Rrp46
hCG2023783.1			1.81888	1.48526		0	0
hCG1685830.3			1.81837	0.0161236		0	0
hCG1820736.1			1.81804	0.0161236		0	0
hCG18584.2	235244_at	1.25594	1.81704	0.0161236	BF001285	0	0
hCG28011.3	203315_at	1.34579	1.81704	0.0161236	BC000103	NCK2	NCK adaptor protein 2
hCG2036598	215166_at	1.16215	1.81684	2.43667	AB028953	0	0
hCG1643833.3			1.81641	0.291303		0	0
hCG1648312.2	222722_at	1.08884	1.81502	0.0161236	AV700059	0	0
hCG1744184.3			1.81415	0.0161236		0	0
hCG1999761.1			1.81395	0.291303		0	0
hCG2007771			1.81364	0.0161236		0	0
hCG32956.3	208012_x_at	1.14417	1.81353	0.0161236	NM_004509	SP110	SP110 nuclear body protein
hCG1811070.3	205303_at	1.01494	1.81334	1.48526	BF514158	KCNJ8	potassium inwardly-rectifying channel, subfamily J, member 8
hCG15009.2	202393_s_at	-1.00489	1.8133	0.0161236	NM_005655	TIEG	TGFB inducible early growth response
hCG1994190.1	226586_at	1.11144	1.81291	0.19622	AW130559	SAMD6	sterile alpha motif domain containing 6
hCG1643370.2	219770_at	1.16615	1.81256	1.48526	NM_024659	FLJ11753	hypothetical protein FLJ11753
hCG1639778.4	204014_at	-1.03397	1.812	0.0161236	NM_001394	DUSP4	dual specificity phosphatase 4
hCG25241.3	220865_s_at	1.30378	1.81153	0.0161236	NM_014317	TPRT	trans-prenyltransferase
hCG1995361.1			1.81152	1.48526		FLJ37549	hypothetical protein FLJ37549
hCG1733198.2			1.81093	0.0161236		0	0
892161			1.81014	0.291303		0	0
hCG1986625			1.8087	0.718588		0	0
hCG23854.3	202240_at	1.54168	1.80807	0.0970061	NM_005030	PLK1	polo-like kinase 1 (Drosophila)
hCG1745227.1	215920_s_at	1.02312	1.80804	1.48526	AC002544	APOB48R	apolipoprotein B48 receptor
hCG1773239.1	244743_x_at	1.12678	1.80788	0.0161236	AA114243	ZNF138	zinc finger protein 138 (clone pHZ-32)
hCG1639804.2	214826_at	-1.03668	1.80771	1.48526	U79276	DKFZp667B1218	hypothetical protein DKFZp667B1218
hCG20953.3	232018_at	1.04809	1.80762	0.0575883	AI701895	LENG1	leukocyte receptor cluster (LRC) member 1
hCG1990233	224271_x_at	-1.04363	1.80709	0.718588	AF334945	FKSG43	FKSG43
hCG2036678			1.80597	0.0575883		0	0
hCG2009817			1.80428	1.48526		FERD3L	Fer3-like (Drosophila)
hCG18050.3			1.80384	0.0299323		0	0
hCG2028557			1.80337	0.0299323		0	0
hCG36877.2			1.80185	0.0161236		0	0
hCG42591.3	226355_at	1.26587	1.80127	0.0299323	AW001089	DKFZP434C245	DKFZP434C245 protein
hCG1774506.2			1.80095	0.0161236		0	0
hCG2042942			1.79939	1.48526		0	0
hCG1818584.1			1.7992	0.0575883		0	0
hCG2010824	204656_at	1.06193	1.79885	0.718588	AL138752	0	0
hCG1818789.1	230423_at	1.01133	1.79816	0.718588	AI554075	0	0
hCG1987281.1			1.79812	0.718588		0	0
hCG17293.3	235178_x_at	1.10086	1.79744	0.0161236	AL120674	0	0
hCG2041627			1.79732	0.119978		0	0
hCG1782054.2	215557_at	-1.00529	1.79613	0.19622	AU144900	SCD4	stearoyl-CoA desaturase 4
R26_hCT9431.2			1.7956	0.718588		0	0
NM_174948.2			1.79497	0.718588		0	0
hCG40390.2	200011_s_at	1.12261	1.7927	0.0161236	NM_001659	ARF3	ADP-ribosylation factor 3
hCG1642753.2	234798_x_at	-1.08023	1.79257	1.48526	AL136532	0	0
hCG38406.2	213085_s_at	1.55932	1.79177	0.291303	AB020676	KIBRA	KIBRA protein
hCG2020664.1	219959_at	1.20447	1.79116	0.0161236	NM_017947	MOCOS	molybdenum cofactor sulfurase
hCG40577.3	219128_at	1.10839	1.79082	0.0575883	NM_017880	FLJ20558	hypothetical protein FLJ20558
hCG1643410.3			1.79013	0.718588		0	0
hCG29950.3	218189_s_at	1.63223	1.79009	0.0161236	NM_018946	NANS	N-acetylneuraminic acid synthase (sialic acid synthase)
hCG1991360	243736_at	-1.08067	1.78945	0.0161236	H88339	FLJ33979	hypothetical protein FLJ33979
hCG16774.2			1.78886	0.0970061		0	0
hCG1997142	214365_at	-1.07798	1.7887	1.48526	X04201	TPM3	tropomyosin 3
hCG1985585.1	229354_at	1.12337	1.78863	0.0161236	AB033060	AHRR	aryl-hydrocarbon receptor repressor
hCG2042879			1.78734	0.291303		0	0
hCG38538.3	209875_s_at	2.09223	1.78719	0.0161236	M83248	SPP1	secreted phosphoprotein 1 (osteopontin, bone sialoprotein I, early T-lymphocyte activation 1)
hCG1809973.1			1.78659	1.48526		0	0
R27_hCT2322154			1.78589	1.48526		0	0
hCG1640072.3			1.78528	0.0161236		0	0
hCG1644619.3			1.78513	0.0161236		0	0
hCG1988320			1.78479	0.0161236		0	0
hCG1794703.2			1.78411	1.48526		0	0
hCG1644263.4			1.78285	0.0161236		0	0
hCG2041037			1.78091	0.0161236		0	0
hCG1640291.2	216547_at	1.22468	1.78065	0.0161236	AL353681	0	0
hCG1647900.4	221462_x_at	-1.05927	1.78043	1.48526	NM_017509	KLK15	kallikrein 15
hCG27531.3	218115_at	1.505	1.78031	0.0161236	NM_018154	ASF1B	ASF1 anti-silencing function 1 homolog B (S. cerevisiae)
hCG1783650.3			1.77996	1.99416		0	0
R26_hCT83693.2			1.77965	1.48526		0	0
hCG21624.2	206056_x_at	-1.10193	1.77925	1.48526	X52075	SPN	sialophorin (gpL115, leukosialin, CD43)
hCG2017209	208692_at	1.29287	1.77814	0.0161236	U14990	RPS3	ribosomal protein S3
hCG39156.2	212886_at	1.21001	1.77763	0.0161236	AL080169	DKFZP434C171	DKFZP434C171 protein
hCG2006972			1.77752	0.718588		0	0
hCG28721.3	201528_at	1.22783	1.77715	0.0161236	BG398414	RPA1	replication protein A1, 70kDa
hCG1818873.1	206572_x_at	-1.02425	1.77569	0.19622	NM_003429	ZNF85	zinc finger protein 85 (HPF4, HTF1)
R26_hCT1645686.2			1.77554	1.48526		0	0
hCG2041084			1.77524	0.141376		0	0
hCG1983280	236921_at	-1.07847	1.77478	0.718588	BE504716	0	0
hCG2024976	209527_at	1.00451	1.77478	0.0161236	BC000747	RRP4	homolog of Yeast RRP4 (ribosomal RNA processing 4), 3'-5'-exoribonuclease
hCG1648259.2			1.7745	0.141376		0	0
hCG38535.2	205115_s_at	1.0359	1.77373	0.0161236	NM_016196	KIAA0682	KIAA0682 gene product
AF330625.1	204961_s_at	-1.05096	1.77326	1.48526	NM_000265	0	0
hCG2036537	210255_at	-1.01592	1.7725	0.0299323	U84138	RAD51L1	RAD51-like 1 (S. cerevisiae)
hCG2039628.1	201439_at	1.29196	1.77182	0.718588	NM_004193	GBF1	golgi-specific brefeldin A resistance factor 1
hCG39796.2	224583_at	1.87828	1.77174	0.0161236	AL565621	COTL1	coactosin-like 1 (Dictyostelium)
hCG17004.3	207275_s_at	1.65619	1.77171	0.0161236	NM_001995	ACSL1	acyl-CoA synthetase long-chain family member 1
hCG1813013.1	233287_at	-1.03668	1.77165	0.0161236	AL137790	0	0
hCG37669.4	235510_at	-1.02079	1.77053	1.48526	AA551913	MCC2	AIE-75 binding protein protein
hCG2042189			1.77023	0.119978		0	0
hCG1983051			1.77018	0.0161236		0	0
hCG2002279	219560_at	1.02811	1.76903	1.48526	NM_024627	GNB1L|FLJ21125	guanine nucleotide binding protein (G protein), beta polypeptide 1-like|hypothetical protein FLJ21125
hCG39796.2	224583_at	1.87828	1.76854	0.0161236	AL565621	COTL1	coactosin-like 1 (Dictyostelium)
hCG28210.3			1.7683	0.0161236		0	0
hCG2040349			1.76827	1.48526		0	0
hCG16166.2			1.76795	0.0970061		0	0
hCG1647196.3	209081_s_at	1.76685	1.76708	0.0161236	NM_030582	COL18A1	collagen, type XVIII, alpha 1
hCG40057.3	233973_at	-1.08861	1.76668	1.48526	AA812733	MGC33408	similar to lysozyme C-1 (1,4-beta-N-acylmuramidase C, EC 3.2.1.17)
hCG1821159.1			1.76555	0.0299323		0	0
hCG38853.3	218039_at	1.66792	1.7651	0.0161236	NM_016359	NUSAP1	nucleolar and spindle associated protein 1
hCG37873.3			1.76475	0.0161236		0	0
hCG2020584	221015_s_at	-1.11501	1.76468	0.19622	NM_030911	CDADC1	cytidine and dCMP deaminase domain containing 1
hCG21842.2			1.76435	0.0299323		0	0
hCG41637.3			1.76425	0.0299323		0	0
hCG1979282			1.76405	0.718588		0	0
hCG31735.3	208092_s_at	1.06957	1.76322	0.0575883	NM_030797	DKFZP566A1524	hypothetical protein DKFZp566A1524
hCG1643037.3	212964_at	-1.0266	1.76311	0.718588	AB028943	HIC2	hypermethylated in cancer 2
hCG1641974.2			1.76307	0.0161236		0	0
hCG32341.3			1.76303	1.48526		LOC152687|FLJ90036	hypothetical protein LOC152687|hypothetical protein FLJ90036
hCG1812045.1	219103_at	1.05132	1.76295	0.0161236	NM_017707	UPLC1	up-regulated in liver cancer 1
hCG2042440			1.76093	1.48526		0	0
hCG1654110.2	212563_at	1.20464	1.76052	0.0161236	BG491842	BOP1	block of proliferation 1
hCG1647252.2			1.76037	1.48526		0	0
hCG36953.3	208240_s_at	1.02454	1.75928	1.48526	NM_013394	FGF1	fibroblast growth factor 1 (acidic)
hCG39592.2	204812_at	1.25467	1.75901	0.0161236	NM_004724	ZW10	ZW10 homolog, centromere/kinetochore protein (Drosophila)
hCG40946.2	226829_at	1.08707	1.75853	0.0299323	AW138743	KIAA1914	KIAA1914
hCG1758791.2			1.75825	0.291303		0	0
hCG27962.3	202179_at	1.03895	1.7577	0.0161236	NM_000386	BLMH	bleomycin hydrolase
hCG2042149			1.7562	0.0299323		0	0
hCG2016141	242585_at	-1.00481	1.75609	0.718588	BG253162	0	0
hCG1793639.1			1.75606	0.718588		0	0
hCG2005439			1.75492	0.19622		0	0
hCG2028570			1.75466	0.0161236		0	0
hCG1644263.4			1.75436	0.0161236		0	0
hCG2011152	218752_at	1.31986	1.75367	0.0161236	NM_019103	LOC55954	hypothetical protein LOC55954
hCG1818595.1	230534_at	1.17093	1.7534	0.0161236	AW025362	0	0
hCG18392.3	213906_at	1.2043	1.75303	0.0161236	AW592266	0	0
R26_hCT1812387			1.753	0.141376		0	0
hCG2042152			1.75258	0.0161236		0	0
hCG1640912.3	210115_at	-1.06139	1.75218	0.0970061	L05096	RPL39L	ribosomal protein L39-like
hCG2040572			1.75207	0.119978		0	0
R26_hCT1821884.1			1.75067	0.0161236		0	0
hCG2041616			1.74948	0.0575883		0	0
hCG1747719.4	210718_s_at	-1.04078	1.74933	0.0161236	AF119889	0	0
hCG1817424.1	237563_s_at	1.1518	1.7493	0.0161236	AI286239	0	0
hCG1999887	214024_s_at	1.06203	1.74928	0.0161236	AA631156	DGCR6L	DiGeorge syndrome critical region gene 6-like
hCG1733198.2			1.74715	0.0161236		0	0
hCG1820651.1			1.74699	0.0161236		0	0
hCG26771.3	210248_at	1.00931	1.74688	1.99416	D83175	WNT7A	wingless-type MMTV integration site family, member 7A
R26_hCT1779128			1.74607	0.718588		0	0
hCG21269.3	219000_s_at	1.01244	1.74603	0.0161236	NM_024094	MGC5528	defective in sister chromatid cohesion homolog 1 (S. cerevisiae)
AL831977.1			1.74586	0.0970061		0	0
hCG40379.3	44065_at	1.22604	1.74525	0.0161236	AI937468	FLJ14827	hypothetical protein FLJ14827
hCG17696.2	219310_at	1.40792	1.74523	0.718588	NM_024893	C20orf39	chromosome 20 open reading frame 39
R26_hCT1812246.1			1.74449	0.119978		0	0
hCG1789876.2	223708_at	-1.1663	1.74449	0.19622	AF329838	C1QTNF4	C1q and tumor necrosis factor related protein 4
hCG1744064.1	244164_at	-1.01083	1.74403	0.0299323	BE551248	0	0
hCG22233.3	241283_at	1.05768	1.74396	0.0575883	BF062164	0	0
hCG28258.2	213256_at	1.39156	1.74374	0.0161236	AW593996	MGC48332	hypothetical protein MGC48332
hCG23456.3	229638_at	1.11538	1.74364	0.0161236	AI681917	IRX3	iroquois homeobox protein 3
hCG1645742.2	208553_at	1.05762	1.74356	0.718588	NM_005321	HIST1H1E	histone 1, H1e
hCG20328.3			1.74276	0.291303		0	0
hCG20565.3	212015_x_at	1.3507	1.74244	0.0970061	AA679988	FLJ11535	hypothetical protein FLJ11535
hCG1643836.2	203967_at	1.0884	1.74225	0.0161236	U77949	CDC6	CDC6 cell division cycle 6 homolog (S. cerevisiae)
hCG15722.3	206686_at	1.16481	1.74149	0.0161236	NM_002610	PDK1	pyruvate dehydrogenase kinase, isoenzyme 1
hCG19439.3	218609_s_at	1.3183	1.74125	0.0161236	NM_001161	NUDT2	nudix (nucleoside diphosphate linked moiety X)-type motif 2
hCG1641471.2			1.741	1.48526		0	0
hCG38133.3	213358_at	1.34439	1.74095	0.0161236	AB018345	0	0
hCG1995879	216755_at	1.00146	1.74064	0.0161236	AK024945	OSBPL10	oxysterol binding protein-like 10
hCG39182.3	204969_s_at	1.17989	1.74048	0.0161236	NM_002906	RDX	radixin
hCG2041243			1.73992	0.0575883		0	0
hCG39220.2	206216_at	-1.01455	1.73987	0.718588	NM_014370	STK23	serine/threonine kinase 23
hCG1790391.2			1.7387	0.0161236		0	0
hCG1642740.2			1.73836	0.0161236		0	0
hCG1812161.2	209670_at	1.14722	1.73752	2.43667	M12959	0	0
hCG1642912.3			1.73668	0.0299323		0	0
hCG40129.2	226748_at	1.57723	1.73646	0.0161236	AI674731	MGC35274	hypothetical protein MGC35274
hCG15521.3			1.73629	0.0161236		0	0
hCG26916.3	203434_s_at	1.43984	1.73621	0.0161236	AI433463	MME	membrane metallo-endopeptidase (neutral endopeptidase, enkephalinase, CALLA, CD10)
hCG41525.3	201755_at	1.01969	1.73614	0.0161236	NM_006739	MCM5	MCM5 minichromosome maintenance deficient 5, cell division cycle 46 (S. cerevisiae)
hCG22264.2	203127_s_at	1.24214	1.73577	0.119978	BC005123	SPTLC2	serine palmitoyltransferase, long chain base subunit 2
hCG1644459.1	221823_at	1.55336	1.73471	0.0161236	AL565741	LOC90355	hypothetical gene supported by AF038182; BC009203
hCG2040561	227170_at	-1.05605	1.73456	0.0161236	BF338409	0	0
hCG1648064.2	244222_at	-1.01888	1.73427	0.0575883	BG547809	ZNF515	zinc finger protein 515
hCG20098.3	229168_at	-1.01136	1.73422	1.48526	AI690433	COL23A1	collagen, type XXIII, alpha 1
hCG25565.3	205005_s_at	1.60626	1.73397	0.0161236	AW293531	NMT2	N-myristoyltransferase 2
hCG1775196.1	209844_at	1.15496	1.73384	0.718588	U57052	HOXB13	homeo box B13
hCG1787551.2	208535_x_at	1.21489	1.73374	0.0299323	NM_005203	COL13A1	collagen, type XIII, alpha 1
hCG1643004.2			1.73358	0.0161236		0	0
hCG40783.2	236800_at	-1.00096	1.73305	0.0970061	AA628504	LOC221044	hypothetical protein BC018068
hCG1816837.1	243510_at	1.09296	1.7328	0.0970061	AI273692	0	0
hCG37445.3	210349_at	1.10479	1.73279	0.0299323	L24959	CAMK4	calcium/calmodulin-dependent protein kinase IV
hCG15251.3	223499_at	1.04337	1.7326	1.48526	AF329841	C1QTNF5	C1q and tumor necrosis factor related protein 5
hCG41855.3	202795_x_at	1.31977	1.73253	0.0161236	NM_007032	HRIHFB2122	Tara-like protein
hCG18087.2	209052_s_at	1.87305	1.7315	0.0161236	AF083389	WHSC1	Wolf-Hirschhorn syndrome candidate 1
hCG23318.2	218888_s_at	1.13686	1.73139	0.0161236	NM_018092	NETO2	neuropilin (NRP) and tolloid (TLL)-like 2
hCG15614.2	204267_x_at	1.04745	1.7312	0.0299323	NM_004203	PKMYT1	membrane-associated tyrosine- and threonine-specific cdc2-inhibitory kinase
hCG15622.3			1.73104	1.48526		TESSP1	testis serine protease 1
hCG1986781	219998_at	1.14502	1.73081	0.19622	NM_014181	HSPC159	HSPC159 protein
hCG1782054.2	215557_at	-1.00529	1.73	0.19622	AU144900	SCD4	stearoyl-CoA desaturase 4
hCG39397.3	209509_s_at	1.23238	1.72968	0.0161236	BC000325	DPAGT1	dolichyl-phosphate (UDP-N-acetylglucosamine) N-acetylglucosaminephosphotransferase 1 (GlcNAc-1-P transferase)
hCG16261.3	229610_at	2.26218	1.7294	0.0161236	AW088063	FLJ40629	hypothetical protein FLJ40629
hCG1996286	238088_at	1.08166	1.72874	0.0161236	BF511954	0	0
hCG40120.3	206204_at	1.24559	1.72779	0.0161236	NM_004490	GRB14	growth factor receptor-bound protein 14
hCG1999158			1.72766	0.718588		0	0
hCG40608.3	204316_at	-1.01642	1.72702	0.0161236	NM_002925	RGS10	regulator of G-protein signalling 10
hCG1642703.3	216808_at	1.00379	1.72683	0.0161236	AL354915	0	0
hCG1988705	207590_s_at	1.25849	1.72674	0.0161236	NM_006733	FSHPRH1	FSH primary response (LRPR1 homolog, rat) 1
hCG27896.3	235644_at	-1.04541	1.72629	0.0161236	BF213953	FLJ32745	hypothetical protein FLJ32745
hCG2041384			1.72503	0.0161236		0	0
hCG18086.2	210778_s_at	1.17553	1.72467	0.0161236	BC002713	MXD4	MAX dimerization protein 4
hCG41498.3	220441_at	-1.10931	1.72331	0.0161236	NM_024902	FLJ13236	hypothetical protein FLJ13236
hCG41274.2	206880_at	-1.00661	1.72223	1.48526	NM_005446	P2RXL1	purinergic receptor P2X-like 1, orphan receptor
hCG1989252	205094_at	-1.0011	1.72194	1.48526	NM_000286	PEX12	peroxisomal biogenesis factor 12
hCG31114.3			1.72191	0.0161236		0	0
hCG25472.3	217901_at	1.32921	1.72181	2.72481	BF031829	DSG2	desmoglein 2
hCG96396.3	212838_at	1.95103	1.72171	0.0161236	AB023227	KIAA1010	scaffold protein TUBA
hCG15308.2	203229_s_at	1.20421	1.72067	0.0161236	NM_003993	CLK2	CDC-like kinase 2
hCG2032472	205395_s_at	1.3309	1.72011	0.0161236	NM_005590	MRE11A	MRE11 meiotic recombination 11 homolog A (S. cerevisiae)
hCG23158.2	232780_s_at	1.04628	1.71975	0.141376	AK000938	LOC51058	hypothetical protein LOC51058
hCG1644254.1			1.71855	0.0299323		0	0
hCG15466.2	207763_at	-1.00165	1.71849	1.99416	NM_002962	S100A5	S100 calcium binding protein A5
hCG24798.3	223044_at	1.19865	1.71801	0.19622	AL136944	SLC40A1	solute carrier family 40 (iron-regulated transporter), member 1
hCG38029.4	204064_at	1.22775	1.718	0.0161236	NM_005131	THOC1	THO complex 1
hCG21217.3	209386_at	1.92596	1.71797	0.0161236	AI346835	TM4SF1	transmembrane 4 superfamily member 1
hCG20399.3	205217_at	1.11896	1.71796	0.0161236	NM_004085	TIMM8A	translocase of inner mitochondrial membrane 8 homolog A (yeast)
hCG2038156			1.71756	1.48526		0	0
hCG1644208.2			1.71752	0.718588		0	0
hCG1810940.3	215466_at	1.01463	1.71673	0.0161236	AF035314	C20orf19	chromosome 20 open reading frame 19
hCG2017591	200016_x_at	1.06539	1.71665	0.0161236	NM_002136	HNRPA1	heterogeneous nuclear ribonucleoprotein A1
hCG22006.4	225464_at	1.70101	1.71648	0.141376	N30138	C14orf31	chromosome 14 open reading frame 31
hCG15266.3	205759_s_at	-1.0835	1.71636	1.48526	NM_004605	SULT2B1	sulfotransferase family, cytosolic, 2B, member 1
hCG1641065.3	216581_at	1.00218	1.71629	0.0161236	AL022068	0	0
hCG22389.3			1.71604	0.0161236		0	0
hCG1644832.3			1.71532	0.718588		0	0
hCG1999926.1	213451_x_at	-1.06684	1.71496	2.43667	BE044614	CYP21A2	cytochrome P450, family 21, subfamily A, polypeptide 2
hCG1990879			1.71459	0.291303		0	0
hCG2004312	240270_x_at	1.03338	1.71452	0.0161236	AI918098	0	0
hCG20429.4	219068_x_at	-1.00385	1.71389	1.48526	NM_018188	FLJ36119	hypothetical protein FLJ36119
hCG2006035			1.71292	0.19622		0	0
R26_hCT1960614			1.71208	0.0161236		0	0
hCG22425.3	220143_x_at	1.01522	1.712	0.0161236	NM_018032	LUC7L	LUC7-like (S. cerevisiae)
hCG1813033.1			1.71198	0.0161236		0	0
hCG28262.2	212730_at	-1.01766	1.71174	0.0970061	AK026420	DMN	desmuslin
hCG2042122			1.71142	0.0299323		0	0
hCG1642366.1			1.71068	0.0161236		0	0
hCG1779876.2	213325_at	1.18981	1.71054	0.0161236	AA129716	PVRL3	poliovirus receptor-related 3
hCG40079.3	220476_s_at	-1.17214	1.70985	0.718588	NM_019099	LOC55924	hypothetical protein LOC55924
hCG24063.3	212847_at	-1.01445	1.70971	0.0575883	AL036840	NEXN	nexilin (F actin binding protein)
hCG17542.2	203427_at	1.09516	1.70958	0.718588	NM_014034	ASF1A	ASF1 anti-silencing function 1 homolog A (S. cerevisiae)
hCG1742476.2	228260_at	1.44183	1.70899	0.0161236	AL161628	0	0
hCG28342.3			1.70879	0.0161236		0	0
hCG2000700	219294_at	1.40676	1.70862	0.0161236	NM_018132	C6orf139	chromosome 6 open reading frame 139
hCG1999084.1	218324_s_at	1.31657	1.7084	0.0161236	NM_023071	SPATS2	spermatogenesis associated, serine-rich 2
hCG2015225	212959_s_at	-1.04932	1.70808	1.48526	AK001821	MGC4170	MGC4170 protein
hCG2031797	226723_at	1.27737	1.70748	0.0161236	AI581511	LOC374969	hypothetical protein LOC374969
hCG1648888.2	224291_at	-1.04025	1.7073	0.718588	AF288386	CACNG6	calcium channel, voltage-dependent, gamma subunit 6
hCG1793602.1			1.70722	0.0970061		0	0
hCG1646778.3			1.7069	1.48526		0	0
hCG1773300.3	211650_x_at	1.03347	1.70576	1.48526	L34164	0	0
hCG1992685	204315_s_at	1.32352	1.70539	0.0161236	NM_016426	GTSE1	G-2 and S-phase expressed 1
hCG1644083.2			1.70514	0.0161236		0	0
hCG2039714	233246_at	1.12125	1.70511	1.48526	AI523450	FLJ36664	hypothetical protein FLJ36664
hCG1779707.1	208507_at	-1.09361	1.70488	0.19622	NM_012377	OR7C2	olfactory receptor, family 7, subfamily C, member 2
hCG1644670.2			1.70486	0.0161236		HIST4H4	histone 4, H4
hCG1991332	226833_at	1.39556	1.70477	0.0161236	AI921877	0	0
hCG39994.3	202929_s_at	1.50918	1.70471	0.0161236	NM_001355	0	0
hCG29118.3			1.70365	0.0161236		0	0
NM_021967.1	219982_s_at	1.06366	1.70338	0.0970061	NM_022978	SERF1A	small EDRK-rich factor 1A (telomeric)
hCG172489.3	203022_at	1.2276	1.70268	0.0161236	NM_006397	RNASEH2A	ribonuclease H2, large subunit
hCG39031.3	209905_at	1.62177	1.70245	0.718588	AI246769	HOXA9	homeo box A9
hCG2039616	213761_at	1.1739	1.70152	0.0161236	AW664850	MDM1	nuclear protein double minute 1
hCG1820923.1			1.70142	0.0299323		0	0
hCG27211.3	210817_s_at	1.33936	1.70118	0.0161236	BC004130	0	0
hCG1989298.1	228247_at	1.06814	1.70102	0.0299323	H43637	0	0
hCG31360.3	206815_at	-1.15654	1.70033	0.119978	NM_012436	SPAG8	sperm associated antigen 8
hCG41579.2	205774_at	1.11394	1.70025	0.718588	NM_000505	F12	coagulation factor XII (Hageman factor)
hCG29397.3	202095_s_at	1.34326	1.69949	0.291303	NM_001168	0	0
hCG17998.2	214616_at	1.04387	1.69945	1.99416	NM_003532	HIST1H3E	histone 1, H3e
hCG21954.3	204040_at	1.17372	1.69926	0.0161236	NM_014746	RNF144	ring finger protein 144
hCG42063.2			1.69895	0.0970061		0	0
hCG1642966.3	219117_s_at	1.367	1.69751	0.0161236	NM_016594	FKBP11	FK506 binding protein 11, 19 kDa
hCG1640878.3			1.69485	0.0575883		FLJ90661	hypothetical protein FLJ90661
hCG17293.3	235178_x_at	1.10086	1.69431	0.0161236	AL120674	0	0
hCG2010666	202567_at	1.55752	1.6943	0.0161236	NM_004175	GGT1|GGTL4|SNRPD3	gamma-glutamyltransferase 1|gamma-glutamyltransferase-like 4|small nuclear ribonucleoprotein D3 polypeptide 18kDa
hCG1776293.3	223871_x_at	-1.00135	1.69422	0.0161236	BC005370	ING5	inhibitor of growth family, member 5
hCG1820583.1			1.69415	1.48526		0	0
R26_hCT1818926			1.69313	0.291303		0	0
hCG41243.3	206578_at	1.03408	1.69206	1.48526	NM_004387	NKX2-5	NK2 transcription factor related, locus 5 (Drosophila)
hCG2031179	220513_at	1.23688	1.69132	0.718588	NM_030568	C6orf148	chromosome 6 open reading frame 148
hCG27704.4	210051_at	1.01722	1.69073	1.48526	U78168	EPAC	Rap1 guanine-nucleotide-exchange factor directly activated by cAMP
hCG2010808	203450_at	1.15011	1.69064	0.0161236	NM_015373	C22orf2|TOMM22	chromosome 22 open reading frame 2|translocase of outer mitochondrial membrane 22 homolog (yeast)
hCG33025.3	227759_at	1.01603	1.69053	1.48526	W92036	PCSK9	proprotein convertase subtilisin/kexin type 9
hCG20135.3	212439_at	-1.04878	1.69014	0.0161236	BE614199	IHPK1	inositol hexaphosphate kinase 1
hCG1810807.2			1.68989	0.0161236		ZNF575	zinc finger protein 575
hCG2041789	216346_at	-1.05226	1.68932	0.141376	AC004832	0	0
hCG21899.3	222258_s_at	1.46395	1.68902	0.0161236	AF015043	SH3BP4	SH3-domain binding protein 4
hCG32194.3	204127_at	1.24406	1.68835	0.0161236	BC000149	RFC3	replication factor C (activator 1) 3, 38kDa
hCG2040938			1.68779	0.718588		0	0
hCG2021576			1.68723	1.48526		0	0
hCG1783937.2	205937_at	1.04426	1.68642	1.48526	NM_006569	CGREF1	cell growth regulator with EF hand domain 1
hCG30094.3	218997_at	1.25273	1.68637	0.0161236	NM_022490	PAF53	RNA polymerase I associated factor 53
hCG1990658			1.68596	1.48526		0	0
hCG28313.3	200674_s_at	1.18197	1.68522	0.0161236	NM_000994	RPL32	ribosomal protein L32
hCG2017127			1.68497	1.48526		0	0
hCG1785736.1	229534_at	1.0779	1.68484	0.0299323	AA046424	PTE2B	peroxisomal acyl-CoA thioesterase 2B
hCG2019705.2	207296_at	1.1583	1.68446	1.48526	NM_024325	MGC10715	novel C2H2 type zinc finger protein
hCG1651775.3	234408_at	1.06649	1.68375	0.718588	AL034343	IL17F	interleukin 17F
hCG22827.3	221279_at	1.08333	1.68347	0.718588	NM_018972	GDAP1	ganglioside-induced differentiation-associated protein 1
hCG1820922.1			1.68278	0.718588		0	0
hCG1759545.1	202532_s_at	1.22396	1.68275	0.0161236	BC000192	DHFR	dihydrofolate reductase
hCG41849.3	213633_at	1.06588	1.68226	0.0161236	NM_018957	MGC3731	hypothetical protein MGC3731
hCG39163.4	204603_at	1.07705	1.68224	0.0161236	NM_003686	EXO1	exonuclease 1
hCG1639841.2			1.68156	0.0299323		0	0
hCG2026843	235259_at	-1.13182	1.68089	0.0161236	AA398590	MGC29898	hypothetical protein MGC29898
hCG38044.2	214524_at	-1.23119	1.6806	0.718588	NM_021081	GHRH	growth hormone releasing hormone
hCG1989366	213682_at	1.37466	1.6799	0.0161236	AL036344	NUP50	nucleoporin 50kDa
hCG31914.2	228871_at	1.02533	1.67938	0.0161236	AI652839	MGC19780	hypothetical protein MGC19780
AF504647.1	228739_at	1.48091	1.67922	1.48526	AI139413	0	0
hCG34022.2			1.67905	2.43667		SCML4	sex comb on midleg-like 4 (Drosophila)
hCG2040295	221325_at	1.0376	1.67881	0.0161236	NM_022054	0	0
hCG2038825			1.67853	0.718588		0	0
hCG14910.3	212018_s_at	1.29536	1.678	0.0161236	AK025446	0	0
hCG28188.3	210320_s_at	1.25591	1.67796	0.141376	AF077033	DDX52	DEAD (Asp-Glu-Ala-Asp) box polypeptide 52
hCG39617.2	200874_s_at	1.18616	1.67772	0.0161236	BE796327	NOL5A	nucleolar protein 5A (56kDa with KKE/D repeat)
hCG1812723.1	206028_s_at	1.2485	1.67744	0.19622	NM_006343	MERTK	c-mer proto-oncogene tyrosine kinase
hCG28014.3	212510_at	1.24665	1.67733	0.0161236	AA135522	KIAA0089	KIAA0089 protein
hCG2005583	200020_at	1.26655	1.6768	0.0161236	NM_007375	TARDBP	TAR DNA binding protein
hCG2015037	204528_s_at	1.42416	1.6764	0.0161236	NM_004537	NAP1L1	nucleosome assembly protein 1-like 1
hCG1775356.2	227292_at	1.04287	1.676	1.48526	AI866590	LOC144097	hypothetical protein BC007540
hCG23855.3	208913_at	1.05891	1.67578	0.0161236	NM_015044	GGA2	golgi associated, gamma adaptin ear containing, ARF binding protein 2
hCG2020366	200679_x_at	1.17571	1.67519	0.0161236	BE311760	HMGB1	high-mobility group box 1
hCG1641411.3			1.67477	1.48526		GPR14	G protein-coupled receptor 14
hCG21522.2	223387_at	1.16615	1.67327	0.718588	AB046809	ZFYVE1	zinc finger, FYVE domain containing 1
hCG2041336			1.67291	0.119978		0	0
hCG37932.3			1.67188	1.48526		RASGRF2	Ras protein-specific guanine nucleotide-releasing factor 2
hCG1735614.1	219880_at	-1.14501	1.67184	2.72481	NM_022907	FLJ23053	hypothetical protein FLJ23053
hCG32703.2	226958_s_at	1.17335	1.67176	0.0161236	AL531790	0	0
hCG31623.2	235170_at	1.44141	1.67166	0.0161236	T52999	ZNF92	zinc finger protein 92 (HTF12)
hCG2006173	232645_at	-1.07312	1.6711	0.718588	AW665885	LOC153684	hypothetical protein LOC153684
hCG1749806.1	211645_x_at	-1.04165	1.67105	0.718588	M85256	0	0
hCG22803.3	242283_at	1.07924	1.67037	0.718588	AI076810	0	0
hCG95573.3	203167_at	1.1365	1.66982	0.0161236	NM_003255	TIMP2	tissue inhibitor of metalloproteinase 2
hCG23334.3			1.66958	0.0161236		MGC35136	hypothetical protein MGC35136
hCG1980190			1.66918	0.0161236		0	0
hCG1745199.2	205736_at	1.06101	1.66783	1.48526	NM_000290	PGAM2	phosphoglycerate mutase 2 (muscle)
hCG30287.3	201536_at	1.22952	1.66745	0.0161236	AL048503	DUSP3	dual specificity phosphatase 3 (vaccinia virus phosphatase VH1-related)
hCG39030.3	206289_at	1.24241	1.66722	1.48526	NM_002141	HOXA4	homeo box A4
NM_182596.1	225169_at	1.33105	1.66677	0.0161236	AL526652	FLJ25037	hypothetical protein FLJ25037
hCG2006649.1			1.66615	2.43667		0	0
hCG1790688.1			1.66598	0.0161236		0	0
hCG1641784.2	208026_at	1.00563	1.66569	0.0161236	NM_003540	HIST1H4F	histone 1, H4f
hCG2003783	214089_at	1.12014	1.66458	0.291303	AA976278	0	0
hCG29834.3	207813_s_at	1.15926	1.66425	0.141376	NM_004110	FDXR	ferredoxin reductase
hCG16634.3	201391_at	1.22359	1.66301	0.0161236	NM_016292	TRAP1	heat shock protein 75
hCG21920.2	205817_at	1.08672	1.66287	0.0161236	NM_005982	SIX1	sine oculis homeobox homolog 1 (Drosophila)
hCG2021970			1.66274	0.718588		0	0
hCG37332.3			1.6622	0.141376		0	0
hCG30089.4	201347_x_at	1.143	1.66183	0.0161236	NM_012203	GRHPR	glyoxylate reductase/hydroxypyruvate reductase
hCG2033437	218896_s_at	1.07952	1.66143	0.0161236	NM_018553	HSA277841	ELG protein
hCG26638.2	207417_s_at	-1.08955	1.66046	0.141376	NM_003451	ZNF177	zinc finger protein 177
hCG19082.3	228353_x_at	1.30736	1.66029	0.0161236	AA037664	KIAA1959	nm23-phosphorylated unknown substrate
hCG1733961.1			1.66003	0.0161236		0	0
hCG2042909	225241_at	1.16493	1.66002	0.0161236	BG253437	0	0
hCG1984553	204872_at	1.19114	1.65992	0.0161236	NM_007005	TLE4	transducin-like enhancer of split 4 (E(sp1) homolog, Drosophila)
hCG1984553	214688_at	1.02811	1.65945	0.0161236	BF217301	TLE4	transducin-like enhancer of split 4 (E(sp1) homolog, Drosophila)
hCG18399.4			1.65922	0.0299323		FLJ34283	hypothetical protein FLJ34283
hCG1980223	203023_at	1.26655	1.65886	0.0161236	NM_016391	HSPC111	hypothetical protein HSPC111
BX641014.1			1.65864	1.48526		0	0
hCG20672.3	219142_at	-1.05395	1.65858	1.99416	NM_023940	MGC2827	hypothetical protein MGC2827
hCG401095.3	206558_at	1.37426	1.6583	0.0161236	NM_005069	SIM2	single-minded homolog 2 (Drosophila)
hCG36809.5	220296_at	1.09449	1.6579	0.0161236	NM_024564	GALNT10	UDP-N-acetyl-alpha-D-galactosamine:polypeptide N-acetylgalactosaminyltransferase 10 (GalNAc-T10)
hCG1790459.2			1.65788	0.718588		C9orf90	chromosome 9 open reading frame 90
hCG1785745.1			1.65739	0.19622		0	0
hCG24317.2	207100_s_at	1.02851	1.65733	0.718588	NM_016830	VAMP1	vesicle-associated membrane protein 1 (synaptobrevin 1)
hCG16484.2	203365_s_at	-1.03597	1.6568	0.0161236	NM_002428	MMP15	matrix metalloproteinase 15 (membrane-inserted)
hCG17665.3	209454_s_at	1.06141	1.65602	0.0161236	AF142482	TEAD3	TEA domain family member 3
hCG21393.2	225328_at	1.06921	1.65595	0.0161236	BF693502	FBXO32	F-box only protein 32
hCG16864.3			1.65553	0.718588		0	0
hCG38934.3			1.65537	0.0161236		0	0
hCG1807883.3			1.65478	0.0970061		0	0
hCG21784.2	205116_at	1.07253	1.65469	0.718588	NM_000426	LAMA2	laminin, alpha 2 (merosin, congenital muscular dystrophy)
hCG21112.3	237298_at	1.02512	1.65465	0.0299323	AW014112	0	0
hCG21438.2	212190_at	1.32229	1.65458	0.0161236	AL541302	SERPINE2	serine (or cysteine) proteinase inhibitor, clade E (nexin, plasminogen activator inhibitor type 1), member 2
hCG2039981	209581_at	1.5893	1.65415	0.0161236	BC001387	HRASLS3	HRAS-like suppressor 3
hCG1642933.2			1.65344	0.0161236		0	0
hCG42012.4	209208_at	1.02263	1.65316	0.0161236	AF059752	MPDU1	mannose-P-dolichol utilization defect 1
hCG1642774.2	224479_s_at	1.15235	1.65236	0.0161236	BC006235	MRPL45	mitochondrial ribosomal protein L45
hCG1806984.1			1.6523	0.718588		0	0
hCG27744.3	203539_s_at	1.03583	1.65157	1.99416	J04569	GFAP	glial fibrillary acidic protein
hCG1765592.2	202145_at	1.23543	1.65041	0.0161236	NM_002346	LY6E	lymphocyte antigen 6 complex, locus E
hCG1641618.3			1.65038	2.72481		0	0
hCG1646394.1			1.65037	0.0161236		0	0
hCG1997648	213711_at	-1.10579	1.65025	1.99416	NM_002281	KRTHB1	keratin, hair, basic, 1
hCG21254.3	201212_at	1.27183	1.65018	0.0161236	D55696	LGMN	legumain
hCG1817747.1	243597_at	1.11542	1.64975	0.0299323	BE550133	FLJ34064	hypothetical protein FLJ34064
hCG2040989			1.64948	1.48526		0	0
hCG95980.4	205598_at	1.17892	1.64792	0.0161236	NM_005879	TRIP	TRAF interacting protein
hCG1785561.1	220698_at	1.08814	1.6476	0.0161236	NM_024314	MGC4294	hypothetical protein MGC4294
hCG1640874.3			1.64727	0.0161236		0	0
hCG17627.3	201704_at	1.07922	1.64712	0.718588	NM_001247	ENTPD6	ectonucleoside triphosphate diphosphohydrolase 6 (putative function)
hCG38638.3	219490_s_at	1.16018	1.64704	0.0299323	NM_022836	DCLRE1B	DNA cross-link repair 1B (PSO2 homolog, S. cerevisiae)
hCG26824.3			1.6468	0.0161236		0	0
hCG14782.3	212010_s_at	-1.07215	1.64654	0.718588	AK025647	H41	hypothetical protein H41
hCG1784632.2	208487_at	1.02815	1.64617	0.718588	NM_002316	LMX1B	LIM homeobox transcription factor 1, beta
hCG2041327			1.64588	0.0575883		0	0
hCG24286.3	202501_at	-1.0044	1.64511	0.19622	NM_014268	MAPRE2	microtubule-associated protein, RP/EB family, member 2
hCG36906.3	207627_s_at	1.01163	1.6449	0.119978	NM_005653	TFCP2	transcription factor CP2
hCG20895.1	206942_s_at	1.08166	1.6449	0.291303	NM_002674	PMCH	pro-melanin-concentrating hormone
hCG2042914	220838_at	-1.08398	1.64484	1.48526	NM_017820	FLJ20433	hypothetical protein FLJ20433
hCG1779585.2	228280_at	-1.09412	1.64442	1.48526	AI188445	MGC14289	similar to RIKEN cDNA 1200014N16 gene
hCG16511.3	228570_at	1.92284	1.64404	0.291303	BF510581	BTBD11	BTB (POZ) domain containing 11
hCG21731.2	203710_at	1.11961	1.64399	0.0299323	NM_002222	ITPR1	inositol 1,4,5-triphosphate receptor, type 1
hCG1784347.2	219472_at	-1.00123	1.64308	0.0161236	NM_024322	MGC11266	hypothetical protein MGC11266
AL834340.1			1.64293	0.0161236		0	0
hCG1785843.2	236258_at	-1.01941	1.64291	0.0161236	AI760126	0	0
hCG27709.4	201764_at	1.18802	1.64216	0.0161236	NM_024056	MGC5576	hypothetical protein MGC5576
hCG1984423	220892_s_at	1.82793	1.64167	0.0161236	NM_021154	PSAT1	phosphoserine aminotransferase 1
hCG40059.3	204287_at	-1.09895	1.64149	0.0161236	NM_004711	SYNGR1	synaptogyrin 1
hCG1820472.1			1.64116	1.48526		0	0
R26_hCT1847330.1			1.64098	1.48526		0	0
hCG1811442.1			1.64063	2.43667		0	0
hCG1811000.1	233747_at	1.06543	1.6406	0.718588	AA723761	0	0
hCG39131.2	200917_s_at	1.01872	1.64048	0.141376	BG474541	H17	hypothetical protein H17
hCG2039837	208532_x_at	-1.077	1.6404	0.718588	NM_021046	LOC57830|KRN1	UHS KerB|keratin, cuticle, ultrahigh sulphur 1
hCG1757197.2	201955_at	1.21002	1.64019	0.19622	AL137784	CCNC	cyclin C
hCG23762.3	203714_s_at	1.19208	1.63954	0.0161236	NM_003193	TBCE	tubulin-specific chaperone e
hCG1640122.2	234485_at	1.22077	1.63729	0.0161236	AL117339	0	0
hCG96282.4	205986_at	1.03427	1.63641	0.718588	NM_004920	0	0
hCG16633.2	202160_at	1.0758	1.63618	0.0161236	NM_004380	CREBBP	CREB binding protein (Rubinstein-Taybi syndrome)
hCG1793509.1	224123_at	1.00418	1.63599	0.718588	AL136837	DKFZp434F142	hypothetical protein DKFZp434F142
hCG40154.3	212656_at	1.11827	1.63572	0.0161236	AF110399	TSFM	Ts translation elongation factor, mitochondrial
hCG1790395.2			1.63566	2.72481		0	0
hCG2002775	201483_s_at	1.15651	1.63565	0.0161236	BC002802	SUPT4H1	suppressor of Ty 4 homolog 1 (S. cerevisiae)
hCG2004614			1.63536	0.0161236		0	0
hCG1817522.1	228645_at	1.22275	1.63492	0.141376	AV762892	0	0
hCG24161.2	212771_at	1.17484	1.63477	0.0161236	AU150943	0	0
hCG16806.3	207002_s_at	1.29805	1.6347	0.0161236	NM_002656	PLAGL1	pleiomorphic adenoma gene-like 1
hCG1995681			1.63463	0.718588		0	0
hCG39527.2	224320_s_at	1.32689	1.63461	0.0161236	BC005170	MCM8	MCM8 minichromosome maintenance deficient 8 (S. cerevisiae)
hCG21052.2	203252_at	1.64488	1.63441	0.0161236	NM_005851	DOC-1R	tumor suppressor deleted in oral cancer-related 1
hCG1647603.3	234826_at	-1.04746	1.6343	0.0161236	AL137596	0	0
hCG2039186	229579_s_at	1.18648	1.63412	0.119978	AB051529	DISP2	dispatched homolog 2 (Drosophila)
hCG1642411.3			1.63407	0.0161236		0	0
hCG1641026.3	210341_at	-1.00775	1.63399	1.48526	AB020642	MYT1	myelin transcription factor 1
hCG2000669	205365_at	1.09192	1.63393	0.0161236	AA527340	HOXB6	homeo box B6
hCG39955.5	203815_at	1.43782	1.6334	0.0161236	NM_000853	GSTT1	glutathione S-transferase theta 1
hCG2004608	233651_s_at	1.18946	1.63307	0.0161236	AC007292	FLJ14981	hypothetical protein FLJ14981
hCG24317.2	207100_s_at	1.02851	1.63226	0.718588	NM_016830	VAMP1	vesicle-associated membrane protein 1 (synaptobrevin 1)
hCG1811586.1	202326_at	1.232	1.63194	0.718588	NM_006709	BAT8	HLA-B associated transcript 8
hCG38263.3	206123_at	-1.06574	1.63157	1.48526	D50550	LLGL1	lethal giant larvae homolog 1 (Drosophila)
hCG25031.3	215501_s_at	1.25296	1.63149	0.0161236	AK022513	DUSP10	dual specificity phosphatase 10
hCG25767.3	205567_at	1.46686	1.63141	0.0161236	NM_003654	CHST1	carbohydrate (keratan sulfate Gal-6) sulfotransferase 1
hCG1998984			1.63135	0.718588		0	0
hCG1646411.2			1.63045	1.48526		0	0
hCG40809.2	204309_at	1.15992	1.63016	2.43667	NM_000781	CYP11A1	cytochrome P450, family 11, subfamily A, polypeptide 1
hCG1820845.1	224601_at	1.30914	1.62993	0.0161236	BE891646	0	0
hCG37179.3	207366_at	-1.01329	1.62936	0.718588	NM_002251	KCNS1	potassium voltage-gated channel, delayed-rectifier, subfamily S, member 1
hCG17485.4	214607_at	-1.07654	1.62895	0.0575883	AW085556	PAK3	p21 (CDKN1A)-activated kinase 3
hCG1985551	226078_at	1.04003	1.62883	0.0161236	AL031033	CHTF18	CTF18, chromosome transmission fidelity factor 18 homolog (S. cerevisiae)
hCG1815013.2	214594_x_at	-1.10364	1.6287	0.718588	BG252666	0	0
hCG25193.2	212709_at	1.01726	1.62858	1.48526	D83781	0	0
hCG1657475.2	243815_at	-1.07763	1.6283	1.99416	AI336987	PGBD4	piggyBac transposable element derived 4
hCG1995898	219068_x_at	-1.00385	1.62772	1.48526	NM_018188	0	0
hCG2039443	230165_at	1.86775	1.62732	0.0161236	N31731	TRIPIN	tripin
hCG41432.3	230129_at	1.03483	1.62684	0.718588	BF589448	MGC35392	hypothetical protein MGC35392
hCG1818572.1	227670_at	1.26404	1.62668	1.99416	N74222	ZNF75A	zinc finger protein 75a
hCG1774907.2	218841_at	-1.16975	1.62629	0.0161236	NM_024095	ASB8	ankyrin repeat and SOCS box-containing 8
hCG18098.3	223136_at	1.21037	1.62588	0.0161236	AF151861	AIG1	androgen-induced 1
hCG17896.3	204126_s_at	1.29752	1.62576	0.0161236	NM_003504	CDC45L	CDC45 cell division cycle 45-like (S. cerevisiae)
hCG1775443.2			1.62565	0.0161236		0	0
hCG2039405	225779_at	1.01846	1.62558	0.718588	AK000722	SLC27A4	solute carrier family 27 (fatty acid transporter), member 4
hCG1642556.2			1.62538	0.0161236		0	0
hCG1818050.1	233888_s_at	1.06874	1.62531	0.718588	AK023899	0	0
hCG1778601.2			1.62478	0.0161236		0	0
hCG1641782.1	208506_at	-1.05326	1.62431	0.0161236	NM_021018	HIST1H3F	histone 1, H3f
hCG30371.2	202870_s_at	1.66288	1.62379	0.0161236	NM_001255	0	0
hCG2042336			1.62354	1.99416		0	0
hCG40163.3	203445_s_at	1.21973	1.62353	0.0161236	NM_005730	CTDSP2	CTD (carboxy-terminal domain, RNA polymerase II, polypeptide A) small phosphatase 2
hCG37727.3	209890_at	1.34374	1.62351	0.0161236	AF065389	TM4SF9	transmembrane 4 superfamily member 9
AK026688.1	232984_at	1.0359	1.62295	0.0161236	AL137259	0	0
hCG1820869.1			1.62248	0.0161236		0	0
hCG36891.3	228269_x_at	1.12791	1.62238	1.48526	AL568652	CSEN	calsenilin, presenilin binding protein, EF hand transcription factor
hCG1729649.1	212974_at	1.21922	1.62225	0.141376	AB020677	0	0
hCG27742.2	215629_s_at	1.04842	1.62199	0.0299323	AA905286	DLEU2	deleted in lymphocytic leukemia, 2
hCG1761133.1			1.62198	0.141376		0	0
AK090403.1			1.62192	0.0575883		0	0
hCG41401.2			1.62188	0.0299323		0	0
hCG40227.3	226647_at	1.14448	1.62183	0.0161236	AL562445	FLJ14399	hypothetical protein FLJ14399
hCG2039463	231118_at	-1.05049	1.62176	1.48526	AW511401	FLJ25124	hypothetical protein FLJ25124
hCG2041106			1.62162	0.718588		0	0
hCG2012788	218726_at	1.72722	1.62146	0.0161236	NM_018410	DKFZp762E1312	hypothetical protein DKFZp762E1312
hCG15997.3	219165_at	1.55745	1.62111	0.0161236	NM_021630	PDLIM2	PDZ and LIM domain 2 (mystique)
hCG23479.2	200093_s_at	1.00615	1.62083	0.718588	N32864	HINT1	histidine triad nucleotide binding protein 1
hCG1813014.1	219459_at	1.10114	1.62044	0.0161236	NM_018082	RPC2	RNA polymerase III subunit RPC2
hCG17198.3	216695_s_at	-1.00878	1.62043	0.718588	AF082559	TNKS	tankyrase, TRF1-interacting ankyrin-related ADP-ribose polymerase
R26_hCT1814485			1.62039	0.718588		0	0
hCG20550.3	220160_s_at	1.22207	1.62024	0.0161236	NM_007059	KPTN	kaptin (actin binding protein)
hCG28146.3	205224_at	-1.03626	1.62011	0.0161236	NM_017503	SURF2	surfeit 2
hCG2015322	203432_at	1.05936	1.61998	0.0161236	AW272611	TMPO	thymopoietin
hCG1773720.2			1.61986	0.0970061		0	0
hCG2016647	208711_s_at	1.3504	1.61983	0.0161236	BC000076	CCND1	cyclin D1 (PRAD1: parathyroid adenomatosis 1)
hCG24795.3	203711_s_at	1.02778	1.61895	0.0161236	NM_014362	HIBCH	3-hydroxyisobutyryl-Coenzyme A hydrolase
hCG2028285	208498_s_at	1.13475	1.61892	0.291303	NM_004038	AMY1A|AMY2A|AMY2B|FLJ25070	amylase, alpha 1A; salivary|amylase, alpha 2A; pancreatic|amylase, alpha 2B; pancreatic|hypothetical protein FLJ25070
hCG1982715	207534_at	1.07903	1.61879	1.48526	NM_002363	MAGEB1|MAGEB4	melanoma antigen, family B, 1|melanoma antigen, family B, 4
hCG39308.3	218500_at	1.04161	1.61846	0.0161236	NM_016647	LOC51337	mesenchymal stem cell protein DSCD75
hCG401073.3	205379_at	1.02191	1.61828	0.0161236	NM_001236	CBR3	carbonyl reductase 3
hCG2018447	203174_s_at	-1.08395	1.61808	0.0161236	NM_003224	STMN3	stathmin-like 3
hCG45298.3	201507_at	1.11191	1.61783	0.0161236	NM_002622	PFDN1	prefoldin 1
hCG2041798			1.61738	0.718588		0	0
hCG1770448.2	215358_x_at	1.05239	1.61732	1.48526	AK026980	0	0
hCG1783843.1	231371_at	-1.01459	1.61713	0.0970061	AA131789	DKFZp434M202	hypothetical protein DKFZp434M202
hCG19252.2			1.61704	0.718588		0	0
hCG31570.3	206752_s_at	1.33494	1.61674	0.0161236	NM_004402	DFFB	DNA fragmentation factor, 40kDa, beta polypeptide (caspase-activated DNase)
hCG15026.2	224169_at	-1.06352	1.61654	0.718588	AF257210	GPR74	G protein-coupled receptor 74
R26_hCT1951143			1.61624	0.119978		0	0
R26_hCT87317.2			1.61622	0.291303		0	0
hCG1992033	238216_at	-1.04262	1.61595	0.718588	BF591628	0	0
R26_hCT1644578.1			1.61581	0.718588		0	0
hCG17005.2	218883_s_at	1.131	1.61545	0.0161236	NM_024629	KLIP1	KSHV latent nuclear antigen interacting protein 1
hCG1811151.1	212315_s_at	1.0232	1.61529	0.19622	AB020713	NUP210	nucleoporin 210
hCG1641514.3	204347_at	1.1947	1.61483	0.0161236	AI653169	0	0
hCG17864.3	224063_at	1.02081	1.61412	0.0161236	BC001644	NLN	neurolysin (metallopeptidase M3 family)
hCG2022069	204030_s_at	1.32636	1.61408	0.0161236	NM_014575	SCHIP1	schwannomin interacting protein 1
hCG2042711			1.61365	0.19622		0	0
hCG1989259	219885_at	-1.21736	1.61344	0.0161236	NM_018042	FLJ10260	hypothetical protein FLJ10260
hCG1640360.3			1.61329	0.0970061		0	0
hCG17294.3	201569_s_at	1.6173	1.61284	0.0161236	NM_015380	CGI-51	CGI-51 protein
hCG41754.2	205555_s_at	1.05378	1.61235	0.718588	D31771	MSX2	msh homeo box homolog 2 (Drosophila)
hCG37817.2	242778_at	-1.08059	1.61147	0.0161236	AA250935	LPXN	leupaxin
hCG34448.2	206931_at	1.01001	1.61097	0.291303	NM_003441	ZNF141	zinc finger protein 141 (clone pHZ-44)
hCG2041197			1.61093	0.0161236		0	0
hCG38131.3	209097_s_at	1.12949	1.61065	0.0161236	NM_000214	JAG1	jagged 1 (Alagille syndrome)
hCG1736809.2	226778_at	-1.04816	1.61041	0.19622	AI632224	INM01	hypothetical protein INM01
hCG21783.3	210683_at	1.10724	1.61021	1.48526	AL161995	NRTN	neurturin
hCG32792.2	207783_x_at	1.02516	1.6097	1.48526	NM_017627	TPT1	tumor protein, translationally-controlled 1
hCG201157.3	215329_s_at	-1.00564	1.60957	1.48526	AL031282	0	0
hCG27742.2	215629_s_at	1.04842	1.60953	0.0299323	AA905286	DLEU2	deleted in lymphocytic leukemia, 2
hCG2042710	214712_at	1.00786	1.60948	0.141376	AK023827	0	0
hCG39415.2	201052_s_at	1.06903	1.60946	0.0161236	BG029917	PSMF1	proteasome (prosome, macropain) inhibitor subunit 1 (PI31)
hCG2042211	215023_s_at	-1.12351	1.6094	0.0575883	AC000064	0	0
hCG1643663.3			1.60929	0.19622		0	0
hCG1783211.2			1.609	0.0161236		0	0
hCG25500.3	213656_s_at	-1.02816	1.60826	0.119978	BF593594	XRCC3	X-ray repair complementing defective repair in Chinese hamster cells 3
hCG14817.4	209286_at	1.07963	1.60797	0.0161236	AI754416	CDC42EP3	CDC42 effector protein (Rho GTPase binding) 3
hCG39036.3	216583_x_at	1.05754	1.60793	0.0161236	AC004079	0	0
hCG20055.3	205415_s_at	1.16255	1.6076	0.0161236	AI888099	MJD	Machado-Joseph disease (spinocerebellar ataxia 3, olivopontocerebellar ataxia 3, autosomal dominant, ataxin 3)
hCG20938.3	206857_s_at	1.17224	1.60738	0.0575883	NM_004116	FKBP1B	FK506 binding protein 1B, 12.6 kDa
hCG1786812.2			1.60715	0.0161236		0	0
hCG1639969.3			1.60713	0.0161236		0	0
hCG1792854.2	231245_s_at	1.02597	1.60698	0.0161236	AL163301	0	0
hCG1644442.2	217454_at	-1.07264	1.60693	0.718588	AL034450	0	0
hCG2005520	240272_at	-1.09167	1.60672	1.48526	AW451831	0	0
hCG1645659.1	223829_at	1.1832	1.60648	2.43667	AL136779	DKFZP434L1717	hypothetical protein DKFZp434L1717
hCG2042599			1.60614	1.48526		0	0
hCG2026038			1.60611	0.0575883		0	0
hCG1994387			1.60593	0.718588		0	0
hCG15392.3	217032_at	1.04412	1.60592	1.99416	AL078621	0	0
hCG1640454.2			1.6059	0.0161236		0	0
hCG2010537	202810_at	1.19929	1.60567	0.0161236	NM_004147	DRG1	developmentally regulated GTP binding protein 1
hCG24259.2	212907_at	1.10425	1.60553	0.0161236	AI972416	SLC30A1	solute carrier family 30 (zinc transporter), member 1
hCG1646049.3			1.60486	1.48526		0	0
hCG25510.3	219929_s_at	1.06587	1.60483	0.0161236	NM_024071	ZFYVE21	zinc finger, FYVE domain containing 21
hCG27811.2	202094_at	-1.07595	1.60465	0.0161236	AA648913	BIRC5	baculoviral IAP repeat-containing 5 (survivin)
hCG42394.2	214838_at	-1.03107	1.60427	0.141376	AL035297	LOC375035	hypothetical protein LOC375035
hCG1810791.2	219883_at	1.0551	1.60389	0.19622	NM_016611	KCNK4	potassium channel, subfamily K, member 4
hCG37390.3	210300_at	1.05977	1.60385	1.99416	AF152863	REM	RAS (RAD and GEM)-like GTP-binding
hCG1639851.3			1.60349	0.718588		0	0
hCG1771536.2			1.60339	1.48526		0	0
hCG2009910	201309_x_at	1.13443	1.60308	0.0161236	U36189	0	0
hCG1784197.2	201320_at	-1.00274	1.60285	0.0161236	BF663402	FLJ14451	hypothetical protein FLJ14451
hCG2010199			1.60271	0.291303		0	0
hCG39606.2	209123_at	1.25402	1.6027	0.0161236	BC000576	QDPR	quinoid dihydropteridine reductase
hCG22596.3	209610_s_at	1.10353	1.60252	1.48526	BF340083	SLC1A4	solute carrier family 1 (glutamate/neutral amino acid transporter), member 4
hCG1780499.2	224728_at	1.16654	1.60181	0.0161236	AL137294	ATPAF1	ATP synthase mitochondrial F1 complex assembly factor 1
hCG32062.2	226707_at	1.06956	1.6006	0.141376	BE870868	PP3856	similar to CG3714 gene product
hCG41908.3	202211_at	1.1756	1.60043	0.0161236	BC005122	ARFGAP3	ADP-ribosylation factor GTPase activating protein 3
hCG2011109	220964_s_at	-1.01082	1.60024	1.48526	NM_030981	RAB1B	RAB1B, member RAS oncogene family
hCG23739.3	204284_at	1.02947	1.60002	1.48526	N26005	PPP1R3C	protein phosphatase 1, regulatory (inhibitor) subunit 3C
hCG1810860.1	218788_s_at	1.00713	1.59993	0.0161236	NM_022743	SMYD3	SET and MYND domain containing 3
hCG17389.3			1.5999	2.72481		GPR78	G protein-coupled receptor 78
hCG27688.3	213805_at	1.0556	1.59899	0.0161236	AI692428	ABHD5	abhydrolase domain containing 5
hCG1781961.2	207201_s_at	1.0494	1.59862	1.99416	NM_003057	SLC22A1	solute carrier family 22 (organic cation transporter), member 1
hCG23785.3	214442_s_at	1.08655	1.59858	0.0161236	AF077953	MIZ1	Msx-interacting-zinc finger
hCG27743.2	205677_s_at	-1.01433	1.5985	0.0161236	NM_005887	DLEU1	deleted in lymphocytic leukemia, 1
hCG2041972			1.59832	1.99416		0	0
hCG1983779.1	201621_at	1.09748	1.59824	2.72481	NM_005380	NBL1	neuroblastoma, suppression of tumorigenicity 1
hCG23785.3	214442_s_at	1.08655	1.59818	0.0161236	AF077953	MIZ1	Msx-interacting-zinc finger
hCG16632.2	227337_at	-1.02098	1.59815	0.0161236	AA886870	Lrp2bp	low density lipoprotein receptor-related protein binding protein
hCG38105.3	204639_at	1.15568	1.59804	0.0161236	NM_000022	ADA	adenosine deaminase
hCG41856.3	213633_at	1.06588	1.59744	1.99416	NM_018957	MIRAB13	molecule interacting with Rab13
hCG17353.3	202627_s_at	1.79677	1.59647	0.0161236	AL574210	SERPINE1	serine (or cysteine) proteinase inhibitor, clade E (nexin, plasminogen activator inhibitor type 1), member 1
hCG1812044.1			1.59593	1.48526		0	0
hCG2042949			1.59559	0.718588		0	0
hCG2039646	202336_s_at	1.11724	1.59545	0.0161236	NM_000919	PAM	peptidylglycine alpha-amidating monooxygenase
hCG1642334.2	213599_at	1.05646	1.59492	0.0161236	BE045993	OIP5	Opa-interacting protein 5
hCG201191.2	204571_x_at	1.04978	1.59468	0.718588	BE797213	PIN4	protein (peptidyl-prolyl cis/trans isomerase) NIMA-interacting, 4 (parvulin)
hCG1995804	202409_at	-1.06632	1.59454	1.48526	X07868	IGF2	insulin-like growth factor 2 (somatomedin A)
hCG31113.4	227165_at	1.50938	1.59432	0.0161236	AI829603	C13orf3	chromosome 13 open reading frame 3
hCG1656003.3	222128_at	1.06112	1.59414	0.718588	U80764	NOPD1	nucleolar protein (NOL1/NOP2/sun) and PUA domains 1
hCG1994718	203113_s_at	1.39943	1.59394	0.19622	NM_001960	EEF1D	eukaryotic translation elongation factor 1 delta (guanine nucleotide exchange protein)
hCG2039567	227021_at	1.31842	1.59361	0.718588	BE348688	0	0
hCG25998.4	223274_at	1.28217	1.59358	0.0161236	BC002493	TCF19	transcription factor 19 (SC1)
hCG32580.3	205733_at	1.32224	1.59346	0.0161236	NM_000057	BLM	Bloom syndrome
R26_hCT1960087			1.59342	0.291303		0	0
hCG1811168.1	208432_s_at	1.00957	1.59314	0.718588	NM_000721	CACNA1E	calcium channel, voltage-dependent, alpha 1E subunit
hCG2039980	215786_at	1.04701	1.59309	0.291303	AK022170	HBXAP	hepatitis B virus x associated protein
hCG1749509.2	202934_at	1.21754	1.59302	0.718588	AI761561	0	0
hCG1984262.1	218945_at	1.24595	1.59291	0.0161236	NM_024109	MGC2654	hypothetical protein MGC2654
hCG21455.3	209862_s_at	1.12827	1.59271	1.48526	BC001233	0	0
hCG1655816.3	235486_at	1.19754	1.59246	0.0161236	AI879661	MGC34830	hypothetical protein MGC34830
hCG2033307	205996_s_at	1.06437	1.59234	0.0161236	NM_013411	0	0
hCG18334.3	204695_at	1.11497	1.59234	0.0161236	AI343459	CDC25A	cell division cycle 25A
hCG27742.2	216856_s_at	1.08159	1.59198	0.0299323	AF264787	DLEU2	deleted in lymphocytic leukemia, 2
hCG28727.3	218001_at	1.54296	1.59115	0.0161236	NM_016034	MRPS2	mitochondrial ribosomal protein S2
hCG96731.3	226455_at	1.08193	1.59073	0.0161236	AL563283	CREB3L4	cAMP responsive element binding protein 3-like 4
hCG1787575.2	220938_s_at	1.09062	1.59072	0.0161236	NM_006582	GMEB1	glucocorticoid modulatory element binding protein 1
hCG1988537	216318_at	1.15951	1.59061	0.19622	S55735	0	0
hCG1991828	209912_s_at	1.09391	1.59025	0.291303	AI373854	0	0
hCG1747868.2	218695_at	1.13158	1.59014	2.72481	NM_019037	RRP41	exosome complex exonuclease RRP41
hCG42857.3	226437_at	1.37978	1.59	0.0161236	AI079540	LOC90522	similar to putative transmembrane protein; homolog of yeast Golgi membrane protein Yif1p (Yip1p-interacting factor)
hCG2000975	206066_s_at	1.20183	1.58998	0.0161236	NM_002876	RAD51C	RAD51 homolog C (S. cerevisiae)
hCG2041397			1.58998	1.48526		0	0
hCG25275.2	224521_s_at	1.52827	1.58952	0.0161236	BC006444	MGC13183	hypothetical protein MGC13183
hCG37832.3	219694_at	1.05952	1.58911	0.0970061	NM_019018	FLJ11127	hypothetical protein FLJ11127
hCG21949.2	204462_s_at	1.20273	1.589	0.0161236	NM_006517	SLC16A2	solute carrier family 16 (monocarboxylic acid transporters), member 2 (putative transporter)
hCG2042513	243707_at	1.03965	1.5887	1.48526	BE392119	0	0
hCG1814668.1	217989_at	1.13997	1.58861	0.0161236	NM_016245	DHRS8	dehydrogenase/reductase (SDR family) member 8
hCG17158.3	221478_at	1.38764	1.58827	0.0161236	AL132665	BNIP3L	BCL2/adenovirus E1B 19kDa interacting protein 3-like
hCG1646807.2	226755_at	1.06654	1.58816	0.718588	AI375939	0	0
hCG21596.3	209461_x_at	1.35102	1.5876	0.0161236	BC001648	WDR18	WD repeat domain 18
hCG2014600.2			1.58741	0.718588		TSGA13	testis specific, 13
hCG20469.3	203564_at	1.38379	1.5866	0.0161236	NM_004629	FANCG	Fanconi anemia, complementation group G
hCG23855.3	208913_at	1.05891	1.58633	0.0161236	NM_015044	GGA2	golgi associated, gamma adaptin ear containing, ARF binding protein 2
hCG17068.2	212630_at	1.18441	1.58576	0.119978	AF055006	SEC6L1	SEC6-like 1 (S. cerevisiae)
hCG2039834			1.58416	0.0161236		KIAA1984	KIAA1984
hCG41855.3	202795_x_at	1.31977	1.58416	0.0161236	NM_007032	HRIHFB2122	Tara-like protein
hCG1749898.2	234691_at	1.00796	1.58396	0.0161236	AJ296345	0	0
R26_hCT1834023.1			1.5826	1.99416		0	0
hCG27344.3			1.5823	0.0161236		0	0
hCG38062.2	225687_at	1.90072	1.58196	0.0161236	BC001068	C20orf129	chromosome 20 open reading frame 129
hCG2041774			1.58157	2.43667		0	0
hCG15673.2	225282_at	1.09818	1.58086	0.0299323	AL137764	LOC64744	hypothetical protein AL133206
hCG1811382.3	206147_x_at	-1.09262	1.57995	2.43667	NM_006089	SCML2	sex comb on midleg-like 2 (Drosophila)
hCG27862.2	224327_s_at	-1.04362	1.57962	0.0161236	AB048286	DGAT2	diacylglycerol O-acyltransferase homolog 2 (mouse)
hCG16872.3	205050_s_at	-1.02135	1.57957	0.718588	NM_012324	MAPK8IP2	mitogen-activated protein kinase 8 interacting protein 2
hCG23034.2	221548_s_at	1.15216	1.57942	0.0161236	AY024365	ILKAP	integrin-linked kinase-associated serine/threonine phosphatase 2C
hCG15778.3			1.57938	0.0575883		MGC33835	hypothetical protein MGC33835
hCG1640203.1			1.57935	0.0299323		0	0
hCG1790692.2	223244_s_at	1.19259	1.57928	0.0161236	AF217092	DAP13	13kDa differentiation-associated protein
hCG34335.2	205333_s_at	-1.0013	1.57924	0.119978	NM_005133	0	0
hCG23373.3	202564_x_at	1.1429	1.57918	0.0161236	NM_001667	ARL2	ADP-ribosylation factor-like 2
hCG27117.3	220268_at	1.02553	1.57914	0.0161236	NM_014040	PTD015	PTD015 protein
hCG1811283.3	218544_s_at	1.07611	1.5791	0.0161236	NM_005772	RCL1	RNA terminal phosphate cyclase-like 1
hCG2002865	218504_at	1.23472	1.57903	0.0161236	NM_016044	CGI-105	CGI-105 protein
hCG1990052.1	204962_s_at	1.501	1.57867	0.0161236	NM_001809	CENPA	centromere protein A, 17kDa
hCG37310.3	213943_at	1.32264	1.57845	2.72481	X99268	TWIST1	twist homolog 1 (acrocephalosyndactyly 3; Saethre-Chotzen syndrome) (Drosophila)
hCG1820748.1			1.57824	0.0161236		0	0
hCG38016.2	218194_at	1.6889	1.5782	0.0161236	NM_015523	DKFZP566E144	small fragment nuclease
hCG27571.3			1.57757	2.72481		0	0
hCG1647802.2			1.57745	0.19622		LOC115861	hypothetical protein BC014127
hCG37300.3	212949_at	1.57692	1.57718	0.0161236	D38553	BRRN1	barren homolog (Drosophila)
hCG39415.2	201052_s_at	1.06903	1.57712	0.0161236	BG029917	PSMF1	proteasome (prosome, macropain) inhibitor subunit 1 (PI31)
hCG40894.3	205215_at	1.00598	1.5763	0.0161236	NM_007212	RNF2	ring finger protein 2
hCG1643071.3			1.57597	0.0161236		0	0
hCG23027.2	201438_at	1.29907	1.57506	0.141376	NM_004369	COL6A3	collagen, type VI, alpha 3
hCG20916.3	230670_at	-1.1087	1.57495	2.43667	AW341661	FLJ25972	hypothetical protein FLJ25972
hCG1783141.2	213427_at	1.25015	1.57449	0.0161236	NM_006638	RNASEP1	ribonuclease P1
hCG38410.3	204162_at	1.49733	1.57441	0.0161236	NM_006101	KNTC2	kinetochore associated 2
hCG1647210.3	221379_at	1.02046	1.57436	1.48526	NM_020527	C10orf1	chromosome 10 open reading frame 1
hCG1643712.2			1.57391	0.19622		0	0
hCG25409.2	223588_at	-1.07112	1.57383	0.0161236	AL136607	DKFZP564I0422	hypothetical protein DKFZp564I0422
hCG27715.2	217790_s_at	1.23048	1.57367	0.0161236	NM_007107	SSR3	signal sequence receptor, gamma (translocon-associated protein gamma)
hCG1980213	220777_at	-1.09262	1.57353	0.718588	NM_022113	KIF13A	kinesin family member 13A
hCG2032408	219469_at	1.02403	1.5733	0.0575883	NM_024606	0	0
hCG1811885.3	215525_at	-1.01304	1.57291	0.0161236	AL050185	FLJ12610|SLC23A3	hypothetical protein FLJ12610|solute carrier family 23 (nucleobase transporters), member 3
hCG1811885.3	215525_at	-1.01304	1.57263	0.0161236	AL050185	FLJ12610|SLC23A3	hypothetical protein FLJ12610|solute carrier family 23 (nucleobase transporters), member 3
hCG21930.4	220196_at	1.01879	1.57263	0.19622	NM_024690	0	0
hCG1730045.1	228281_at	1.3239	1.57255	0.0161236	BF343258	FLJ25416	hypothetical protein FLJ25416
hCG1657929.3			1.57254	0.141376		CEI	CEI protein
hCG2041711			1.57243	0.141376		0	0
hCG1785999.4	208588_at	1.00485	1.5724	0.718588	NM_021631	0	0
hCG1983274	217302_at	1.0053	1.57196	1.48526	AC004853	0	0
hCG1776789.1			1.571	1.48526		0	0
hCG32761.3	219822_at	1.11989	1.57078	0.0161236	NM_004294	MTRF1	mitochondrial translational release factor 1
hCG21386.3	227763_at	1.18845	1.57077	0.19622	AA227842	MGC52057	hypothetical protein MGC52057
hCG2042456			1.57061	0.0161236		0	0
hCG1787165.2	208398_s_at	1.00921	1.56996	0.0161236	NM_004865	0	0
R26_hCT1816039			1.5697	1.99416		0	0
hCG2018581	218968_s_at	1.06244	1.56906	0.0161236	NM_018197	ZFP64	zinc finger protein 64 homolog (mouse)
hCG2028355	205087_at	-1.12187	1.56894	0.0161236	NM_015485	RWDD3	RWD domain containing 3
hCG2001537	204265_s_at	-1.01822	1.56858	1.48526	NM_022107	C6orf31|NOTCH4|AGPAT1|GPSM3|PBX2|AGER	chromosome 6 open reading frame 31|Notch homolog 4 (Drosophila)|1-acylglycerol-3-phosphate O-acyltransferase 1 (lysophosphatidic acid acyltransferase, alpha)|G-protein signalling modulator 3 (AGS3-like, C. elegans)|pre-B-cell leukemia transcription factor 2|advanced glycosylation end product-specific receptor
hCG27429.3	213923_at	1.08543	1.56852	1.99416	AW005535	RAP2B	RAP2B, member of RAS oncogene family
hCG21433.2	218768_at	1.37139	1.56813	0.0299323	NM_020401	NUP107	nuclear pore complex protein
hCG1749601.2	220515_at	1.05963	1.56792	0.291303	NM_022076	DUSP21	dual specificity phosphatase 21
hCG1642668.3			1.56745	2.72481		0	0
hCG25129.2	224578_at	1.31566	1.56741	0.0161236	AB040903	TD-60	RCC1-like
hCG2004337			1.56688	0.0161236		0	0
hCG1781151.1	204053_x_at	1.02937	1.56684	0.0161236	U96180	0	0
hCG1639891.3			1.56679	0.0161236		0	0
hCG22324.3	219766_at	1.06307	1.56628	0.718588	NM_030578	MGC4093	hypothetical protein MGC4093
hCG23394.3	224753_at	1.56243	1.56602	0.0161236	BE614410	CDCA5	cell division cycle associated 5
hCG1793363.2	224601_at	1.30914	1.56588	0.0161236	BE891646	0	0
hCG2041256			1.56581	0.718588		0	0
hCG15185.3	225874_at	1.17131	1.56541	1.48526	BE382898	LOC124402	LOC124402
hCG23972.3	205396_at	1.03787	1.56526	0.0299323	BF971416	DKFZP586N0721	DKFZP586N0721 protein
hCG1978811.1	219062_s_at	1.07393	1.56509	1.48526	NM_017742	ZCCHC2	zinc finger, CCHC domain containing 2
hCG1997849	205875_s_at	-1.01763	1.56504	0.718588	NM_016381	TREX1	three prime repair exonuclease 1
hCG401183.3	219767_s_at	1.3138	1.56471	0.0161236	NM_005111	CRYZL1|DONSON	crystallin, zeta (quinone reductase)-like 1|downstream neighbor of SON
hCG15278.3	213112_s_at	1.11052	1.56469	0.0161236	N30649	LOC51149	truncated calcium binding protein
hCG1981421	203538_at	1.27938	1.5645	0.0161236	NM_001745	CAMLG	calcium modulating ligand
hCG32386.2	204320_at	-1.0349	1.56438	1.99416	NM_001854	COL11A1	collagen, type XI, alpha 1
hCG31406.3	213551_x_at	-1.02903	1.5638	0.0161236	AI744229	0	0
hCG2028821	208099_x_at	-1.06098	1.56337	0.718588	NM_015072	KIAA0998|MGC16028	KIAA0998|MGC16028 similar to RIKEN cDNA 1700019E19 gene
hCG2040651			1.5628	2.43667		0	0
hCG1984423	220892_s_at	1.82793	1.56247	0.0161236	NM_021154	PSAT1	phosphoserine aminotransferase 1
hCG27960.3	227612_at	1.04616	1.56209	1.48526	R20763	ZNF491	zinc finger protein 491
hCG16105.2	219446_at	1.02935	1.56195	1.48526	NM_018157	hSyn	brain synembryn
hCG31735.3	208092_s_at	1.06957	1.56186	0.0575883	NM_030797	DKFZP566A1524	hypothetical protein DKFZp566A1524
hCG1656449.2			1.56109	0.19622		0	0
hCG96541.4	227811_at	-1.11729	1.56084	0.0161236	AK000004	FGD3	FGD1 family, member 3
hCG1789661.2	227334_at	1.11589	1.56056	2.72481	AW242125	0	0
hCG1812916.2			1.56034	0.0575883		0	0
hCG20869.3	225333_at	1.17861	1.56025	0.718588	AI218383	ZNF496	zinc finger protein 496
hCG1991515	203461_at	1.08778	1.56015	2.72481	NM_001271	CHD2	chromodomain helicase DNA binding protein 2
hCG1811335.1			1.55996	1.48526		0	0
hCG43349.3	211623_s_at	1.20223	1.55964	0.0575883	M30448	FBL	fibrillarin
hCG1758873.1			1.55959	1.99416		S100Z	S100Z protein
hCG1989214	231189_at	-1.06113	1.55873	0.19622	AA812086	MGC40574	hypothetical protein MGC40574
hCG33404.3	219420_s_at	-1.10828	1.55872	0.0161236	NM_023077	FLJ12439	hypothetical protein FLJ12439
hCG1779876.2	213325_at	1.18981	1.55859	0.0161236	AA129716	PVRL3	poliovirus receptor-related 3
hCG1980844	202771_at	-1.16898	1.55857	0.19622	NM_014745	KIAA0233	KIAA0233 gene product
hCG1643603.3	240313_at	1.06971	1.55783	1.99416	AI198850	DMRTB1	DMRT-like family B with proline-rich C-terminal, 1
hCG1644157.2	229873_at	1.01074	1.55771	1.99416	AI391633	0	0
hCG1786665.2	216902_s_at	1.11654	1.55769	0.141376	AF001549	LOC94431|RRN3	similar to RNA polymerase I transcription factor RRN3|RNA polymerase I transcription factor RRN3
hCG2010614	210416_s_at	1.08086	1.55763	0.0161236	BC004207	CHEK2	CHK2 checkpoint homolog (S. pombe)
hCG27871.3	219244_s_at	1.22483	1.55757	0.0161236	NM_022163	MRPL46	mitochondrial ribosomal protein L46
hCG1794453.3			1.55747	0.0161236		0	0
hCG29915.2			1.55719	0.0161236		0	0
hCG2024613	213088_s_at	1.05327	1.55689	0.141376	BF240590	MRPS16|DNAJC9	mitochondrial ribosomal protein S16|DnaJ (Hsp40) homolog, subfamily C, member 9
hCG2003685	232752_at	1.23199	1.55675	0.718588	AK001164	0	0
hCG1985224			1.55644	0.291303		0	0
NM_003166.2	209607_x_at	-1.01287	1.55604	2.43667	U08032	SULT1A3	sulfotransferase family, cytosolic, 1A, phenol-preferring, member 3
hCG1998912			1.55602	0.0161236		0	0
hCG1646404.2			1.5556	1.48526		MGC24975	hypothetical protein MGC24975
hCG1643417.3			1.55549	0.0161236		0	0
hCG25441.3	203436_at	1.21272	1.55532	0.0161236	NM_006413	RPP30	ribonuclease P (30kD)
hCG41573.3	230469_at	-1.06704	1.55479	1.48526	AW665138	PLEKHK1	pleckstrin homology domain containing, family K member 1
hCG40340.3	219682_s_at	1.84295	1.55409	0.0161236	NM_016569	TBX3	T-box 3 (ulnar mammary syndrome)
hCG23302.4	214258_x_at	1.25825	1.55335	0.0161236	AA886971	AYP1	AYP1 protein
hCG1640558.3	219649_at	1.10074	1.55324	0.0161236	NM_013339	ALG6	asparagine-linked glycosylation 6 homolog (yeast, alpha-1,3-glucosyltransferase)
hCG20576.2	240022_at	-1.0354	1.55322	0.718588	AA770059	0	0
hCG1766418.3	208715_at	1.03122	1.55319	0.0161236	BF002031	LOC54499	putative membrane protein
hCG1812172.1	203209_at	1.04682	1.55315	0.0161236	BC001866	RFC5	replication factor C (activator 1) 5, 36.5kDa
hCG2028192	201309_x_at	1.13443	1.55294	0.0161236	U36189	C5orf13	chromosome 5 open reading frame 13
hCG2013574	203311_s_at	1.00718	1.55274	0.0161236	M57763	ARF6	ADP-ribosylation factor 6
hCG1809076.2	225799_at	1.7087	1.55248	0.0970061	BF209337	MGC4677	hypothetical protein MGC4677
hCG22052.3	216475_at	-1.00539	1.55204	0.0161236	AL133269	0	0
hCG2040200			1.55196	1.48526		0	0
hCG27798.2	202458_at	1.36124	1.5519	0.0161236	NM_007173	SPUVE	protease, serine, 23
hCG33702.2	238737_at	1.07761	1.55141	0.0575883	BF056377	FLJ32112	hypothetical protein FLJ32112
hCG2004563.1			1.55139	0.718588		FLJ39647	hypothetical protein FLJ39647
hCG32716.3	205085_at	1.01943	1.55094	0.0161236	NM_004153	ORC1L	origin recognition complex, subunit 1-like (yeast)
hCG14600.3	205608_s_at	1.0287	1.55081	0.0299323	U83508	ANGPT1	angiopoietin 1
hCG21556.2	223417_at	1.00724	1.55077	0.0161236	AF169796	RAD18	RAD18 homolog (S. cerevisiae)
hCG23691.4	217640_x_at	1.03871	1.55071	0.0299323	BF038461	MGC10200	hypothetical protein MGC:10200
hCG17259.2	202552_s_at	1.24524	1.55054	0.0161236	NM_016441	CRIM1	cysteine-rich motor neuron 1
hCG1641204.4	204330_s_at	1.08805	1.5505	0.0161236	AA587905	MRPS12	mitochondrial ribosomal protein S12
hCG1640935.2			1.55049	0.0161236		0	0
hCG2031840	204347_at	1.1947	1.55032	0.0161236	AI653169	AK3	adenylate kinase 3
hCG19120.3	215071_s_at	-1.31343	1.55028	0.0161236	AL353759	HIST1H2AC	histone 1, H2ac
hCG41457.2	205561_at	1.03729	1.55027	0.19622	NM_024681	FLJ12242	hypothetical protein FLJ12242
hCG2042557			1.5499	0.19622		0	0
hCG41105.3	227480_at	-1.0899	1.54972	0.291303	Z92546	SUSD2	sushi domain containing 2
hCG1790832.1			1.54972	0.0161236		0	0
hCG2000584.1	220529_at	1.10884	1.54965	0.0299323	NM_024846	MSI2	musashi homolog 2 (Drosophila)
hCG1985971	228515_at	1.02497	1.54956	0.0161236	AU149280	0	0
hCG1994183	203147_s_at	-1.07076	1.54948	1.48526	BE962483	TRIM14	tripartite motif-containing 14
hCG94435.2			1.5494	0.0161236		0	0
hCG39259.2	221199_at	-1.08837	1.5485	2.43667	NM_022139	GFRA4	GDNF family receptor alpha 4
409062_rc			1.54794	0.718588		0	0
hCG1775214.1	218277_s_at	1.43558	1.54747	0.0299323	NM_024612	DHX40	DEAH (Asp-Glu-Ala-His) box polypeptide 40
hCG1997960			1.54741	0.291303		0	0
hCG2040311			1.54739	0.0161236		0	0
hCG2040274	231011_at	1.15625	1.54737	0.0161236	AI339785	0	0
hCG27715.2	217790_s_at	1.23048	1.54737	0.0161236	NM_007107	SSR3	signal sequence receptor, gamma (translocon-associated protein gamma)
hCG40929.2	218662_s_at	1.67718	1.547	0.0161236	NM_022346	HCAP-G	chromosome condensation protein G
hCG27861.3	206737_at	1.02238	1.54699	0.0970061	NM_004626	WNT11	wingless-type MMTV integration site family, member 11
hCG28035.3	203180_at	1.9601	1.54692	0.0161236	NM_000693	ALDH1A3	aldehyde dehydrogenase 1 family, member A3
hCG15472.3	204268_at	1.11439	1.54662	0.0161236	NM_005978	S100A2	S100 calcium binding protein A2
hCG1787991.1	205924_at	-1.0291	1.54641	0.0161236	BC005035	RAB3B	RAB3B, member RAS oncogene family
hCG23368.3	219050_s_at	-1.01013	1.54621	0.718588	NM_014205	C11orf5	chromosome 11 open reading frame 5
hCG37061.3	201585_s_at	-1.03487	1.5459	0.0161236	BG035151	SFPQ	splicing factor proline/glutamine rich (polypyrimidine tract binding protein associated)
hCG1779883.2	221105_at	-1.00109	1.54589	0.718588	NM_018395	0	0
hCG1643425.2	221297_at	-1.01329	1.54558	0.19622	NM_018654	GPRC5D	G protein-coupled receptor, family C, group 5, member D
hCG21559.2			1.54551	0.0970061		LOC375323	lipoma HMGIC fusion partner-like protein 4
hCG28134.3	206690_at	-1.06178	1.54543	2.72481	NM_001094	ACCN1	amiloride-sensitive cation channel 1, neuronal (degenerin)
hCG1642839.2			1.54539	0.0161236		0	0
hCG2020539			1.54516	0.0161236		0	0
hCG20257.2	204233_s_at	1.19693	1.54507	0.718588	AI991328	CHK	choline kinase
hCG2020048	218258_at	1.62798	1.54501	0.0161236	NM_015972	POLR1D	polymerase (RNA) I polypeptide D, 16kDa
hCG2040374			1.54494	0.19622		0	0
hCG20663.4	203522_at	1.09809	1.54489	0.0161236	NM_005125	CCS	copper chaperone for superoxide dismutase
hCG27856.4	213853_at	-1.15016	1.54472	1.48526	AL050199	LOC120526	hypothetical protein LOC120526
hCG1811561.1			1.54461	1.48526		0	0
hCG30090.3	204656_at	1.06193	1.54453	0.0161236	AL138752	RRP40	exosome component Rrp40
hCG27811.2	202094_at	-1.07595	1.54432	0.0161236	AA648913	BIRC5	baculoviral IAP repeat-containing 5 (survivin)
hCG37604.2	218491_s_at	1.10318	1.54431	0.0161236	NM_014174	THY28	thymocyte protein thy28
hCG96156.1	201031_s_at	-1.44157	1.54395	0.0161236	NM_005520	HNRPH1	heterogeneous nuclear ribonucleoprotein H1 (H)
hCG32563.3	227042_at	1.13317	1.5437	0.0161236	BE218514	0	0
hCG2004608	233651_s_at	1.18946	1.54366	0.0161236	AC007292	FLJ14981	hypothetical protein FLJ14981
hCG2002676	204455_at	-1.02813	1.54359	0.718588	NM_001723	BPAG1	bullous pemphigoid antigen 1, 230/240kDa
hCG1981326	209006_s_at	-1.09109	1.5435	0.0161236	AF247168	DJ465N24.2.1	hypothetical protein dJ465N24.2.1
hCG42426.2	209124_at	-1.06431	1.54343	0.291303	U70451	MYD88	myeloid differentiation primary response gene (88)
hCG1792038.1	223470_at	-1.15654	1.54328	0.0299323	AB028127	PIGM	phosphatidylinositol glycan, class M
hCG1984468			1.54277	0.291303		0	0
hCG37696.2	209735_at	1.45377	1.54275	0.0161236	AF098951	ABCG2	ATP-binding cassette, sub-family G (WHITE), member 2
hCG29833.2	201349_at	1.23847	1.54247	0.0161236	NM_004252	SLC9A3R1	solute carrier family 9 (sodium/hydrogen exchanger), isoform 3 regulatory factor 1
hCG1743720.2			1.54203	0.718588		C9orf79	chromosome 9 open reading frame 79
hCG2030293	208398_s_at	1.00921	1.54199	0.0161236	NM_004865	TBPL1	TBP-like 1
hCG27395.3	221258_s_at	1.27179	1.54162	0.0299323	NM_031217	DKFZP434G2226	kinesin family member 18A
hCG40653.2	221302_at	-1.01316	1.54151	0.0970061	NM_014079	KLF15	Kruppel-like factor 15
hCG1748530.2	217081_at	-1.0177	1.54103	0.0161236	AL031983	0	0
hCG1983648			1.54099	1.48526		0	0
hCG22506.3	229230_at	-1.03053	1.5408	1.48526	AA702685	OSTalpha	organic solute transporter alpha
hCG2010011	234239_at	-1.07467	1.54075	2.72481	AK025321	0	0
hCG22551.3	205856_at	1.84241	1.54075	0.0161236	NM_015865	SLC14A1	solute carrier family 14 (urea transporter), member 1 (Kidd blood group)
hCG1643480.2			1.53999	0.0161236		0	0
hCG20055.3	205415_s_at	1.16255	1.53999	0.0161236	AI888099	MJD	Machado-Joseph disease (spinocerebellar ataxia 3, olivopontocerebellar ataxia 3, autosomal dominant, ataxin 3)
hCG20309.4	215631_s_at	1.01855	1.53997	0.0161236	AL050008	BRMS1	breast cancer metastasis suppressor 1
hCG33197.4	211673_s_at	1.13941	1.53979	0.19622	AF034374	MOCS1	molybdenum cofactor synthesis 1
hCG1810778.1	225056_at	1.42213	1.53974	0.0161236	AB037810	0	0
hCG1786104.1			1.53939	1.48526		0	0
hCG1811152.1	231495_at	1.06877	1.53927	0.0161236	AA744508	VTI1A	vesicle transport through interaction with t-SNAREs homolog 1A (yeast)
hCG1980720.1	231394_at	1.03974	1.53902	1.99416	AI090720	0	0
hCG1994583.1	223814_at	1.10946	1.53891	0.119978	BC005184	TRNT1	tRNA nucleotidyl transferase, CCA-adding, 1
hCG2040921			1.53875	1.99416		0	0
hCG1820574.1			1.53866	0.0161236		0	0
hCG1787898.1	227935_s_at	1.10867	1.53785	0.0161236	AA522681	MGC16202	hypothetical protein MGC16202
hCG40503.4	204000_at	1.12426	1.53779	0.0161236	NM_016194	GNB5	guanine nucleotide binding protein (G protein), beta 5
hCG2007919			1.53758	0.0161236		0	0
hCG2007854.1	212002_at	1.1689	1.53715	0.0161236	AL050028	DKFZp566C0424	putative MAPK activating protein PM20,PM21
hCG2001482			1.53698	0.19622		0	0
hCG43726.3	202581_at	1.08602	1.53691	0.0970061	NM_005346	HSPA1B	heat shock 70kDa protein 1B
hCG1811832.1			1.53665	0.718588		ZNF31	zinc finger protein 31 (KOX 29)
hCG41555.3	209981_at	-1.01641	1.53655	0.0161236	AL023553	RPC8	RNA polymerase III subunit RPC8
hCG1988293	222755_s_at	-1.05607	1.53615	2.43667	AI475906	0	0
hCG2041508			1.53577	0.0161236		0	0
hCG1747586.2	233592_at	-1.01726	1.53564	0.119978	AL139008	0	0
hCG1784878.2	218698_at	-1.00271	1.53557	1.48526	NM_015957	MMRP19	likely ortholog of mouse monocyte macrophage 19
hCG40867.2	242957_at	1.02786	1.53537	1.48526	AI862096	FLJ32009	hypothetical protein FLJ32009
hCG2003189			1.53531	1.48526		0	0
hCG33813.3	226281_at	2.1802	1.53519	0.0161236	BF059512	DNER	delta-notch-like EGF repeat-containing transmembrane
hCG1811607.1			1.53508	0.141376		0	0
hCG38256.3	205794_s_at	-1.0028	1.53503	1.48526	NM_002515	NOVA1	neuro-oncological ventral antigen 1
hCG21397.3	205175_s_at	1.01129	1.53471	0.718588	NM_000221	KHK	ketohexokinase (fructokinase)
hCG16505.2			1.53464	0.0161236		0	0
381484_rc	242418_at	-1.02786	1.53444	1.48526	BE880892	0	0
hCG1799365.1			1.53407	1.48526		0	0
hCG2020693	218738_s_at	-1.08839	1.53398	0.141376	NM_016271	RNF138	ring finger protein 138
hCG24891.3	226843_s_at	-1.0241	1.53392	1.48526	AU146704	TRF4-2	topoisomerase-related function protein 4-2
hCG1639858.2	209567_at	1.00248	1.5337	0.0161236	BC001811	RRS1	RRS1 ribosome biogenesis regulator homolog (S. cerevisiae)
hCG36740.3			1.53361	0.718588		0	0
hCG1783499.1	230514_s_at	-1.01126	1.53325	1.99416	BF979319	LOC119180	lysozyme 2
R26_hCT1640857.1			1.53314	0.0161236		0	0
hCG1787437.2			1.53298	0.291303		0	0
hCG40788.2	242411_at	-1.08515	1.53295	0.0299323	AI743173	FLJ39249	ADP-ribosylation factor-like membrane-associated protein
hCG18364.2			1.53283	0.0161236		0	0
hCG1988138			1.53271	1.48526		0	0
hCG20181.3	219588_s_at	1.03104	1.53268	0.19622	NM_017760	FLJ20311	hypothetical protein FLJ20311
hCG1659240.3	212957_s_at	-1.126	1.53247	2.72481	AU154785	0	0
hCG22215.2	226751_at	1.69016	1.53212	0.0161236	AW193693	DKFZP566K1924	DKFZP566K1924 protein
hCG1643106.4	223306_at	1.24991	1.53182	0.0161236	AF243433	EBRP	emopamil binding related protein, delta8-delta7 sterol isomerase related protein
hCG17895.3	217427_s_at	1.2751	1.53182	0.0161236	X75296	HIRA	HIR histone cell cycle regulation defective homolog A (S. cerevisiae)
hCG20685.2	208437_at	-1.05347	1.53175	1.99416	NM_000083	CLCN1	chloride channel 1, skeletal muscle (Thomsen disease, autosomal dominant)
hCG20763.3	207001_x_at	1.05216	1.53096	0.291303	NM_004089	DSIPI	delta sleep inducing peptide, immunoreactor
hCG2039557	221044_s_at	-1.10421	1.53096	2.72481	NM_021616	TRIM34	tripartite motif-containing 34
hCG38213.3			1.53078	0.0161236		RBM12|CPNE1	RNA binding motif protein 12|copine I
hCG1781559.1	203795_s_at	1.00766	1.53064	0.718588	NM_020993	BCL7A	B-cell CLL/lymphoma 7A
hCG1792262.2	225980_at	-1.07412	1.52965	0.291303	AV740879	0	0
hCG2015782	225521_at	-1.02396	1.52964	0.0575883	AL137586	ANAPC7	anaphase promoting complex subunit 7
hCG2039981	209581_at	1.5893	1.52931	0.0161236	BC001387	HRASLS3	HRAS-like suppressor 3
hCG2006312.1	227901_at	-1.07717	1.52921	0.141376	AI056871	0	0
hCG91957.2	205118_at	-1.04755	1.52876	0.0161236	M60626	FPR1	formyl peptide receptor 1
hCG1817947.1			1.52862	0.0299323		0	0
R26_hCT1848956.1			1.52858	2.43667		0	0
hCG25250.4	209414_at	1.12692	1.52853	0.0161236	AI732960	SLC39A3	solute carrier family 39 (zinc transporter), member 3
hCG2039657.1	213644_at	-1.00273	1.52838	0.718588	AI979276	MGC33887	hypothetical protein MGC33887
hCG1775215.1	219392_x_at	1.1193	1.52836	0.0161236	NM_018304	FLJ11029	hypothetical protein FLJ11029
hCG24571.3	203153_at	-1.08319	1.52829	0.0161236	NM_001548	IFIT1	interferon-induced protein with tetratricopeptide repeats 1
hCG19984.3	206161_s_at	1.00295	1.52827	0.718588	AI659957	SYT5	synaptotagmin V
hCG40340.3	219682_s_at	1.84295	1.52819	0.0161236	NM_016569	TBX3	T-box 3 (ulnar mammary syndrome)
hCG1652342.3			1.52808	0.119978		KIAA1754L	KIAA1754-like
hCG1748318.2	229063_s_at	-1.01329	1.52803	0.0161236	AI912238	FLJ14642	hypothetical protein FLJ14642
hCG39604.2	205715_at	-1.0955	1.52797	0.0161236	NM_004334	BST1	bone marrow stromal cell antigen 1
hCG37332.3			1.52757	0.141376		0	0
hCG32451.4	200632_s_at	1.28027	1.52754	0.19622	NM_006096	NDRG1	N-myc downstream regulated gene 1
hCG29086.2	225605_at	-1.04362	1.52748	0.291303	AL540867	FLJ25555	hypothetical protein FLJ25555
hCG1986387	210347_s_at	1.091	1.52746	0.0575883	AF080216	BCL11A	B-cell CLL/lymphoma 11A (zinc finger protein)
hCG2041296	220845_at	-1.00723	1.52722	0.0161236	NM_018308	0	0
hCG1980977.1	219966_x_at	-1.0021	1.5271	0.0161236	NM_017869	0	0
hCG1736101.2			1.52652	0.0161236		0	0
hCG16883.2	205086_s_at	1.07834	1.52651	0.119978	NM_014551	384D8-2	hypothetical protein 384D8_6
hCG21281.3	209270_at	1.21163	1.52596	0.0161236	L25541	LAMB3	laminin, beta 3
hCG32904.3	207037_at	1.02969	1.52592	1.48526	NM_003839	TNFRSF11A	tumor necrosis factor receptor superfamily, member 11a, activator of NFKB
hCG27934.2			1.5259	0.0161236		0	0
hCG32519.4			1.52587	1.48526		0	0
hCG27754.3	215793_at	-1.05407	1.52566	2.72481	AF073482	0	0
hCG32809.3	220408_x_at	-1.04705	1.52544	0.291303	NM_017569	P38IP	transcription factor (p38 interacting protein)
hCG1647718.2	233524_at	-1.23013	1.52525	0.291303	AK023662	0	0
hCG36896.2	213341_at	1.09475	1.52513	0.291303	AI862658	FEM1C	fem-1 homolog c (C.elegans)
hCG1643162.3			1.52509	0.718588		0	0
R26_hCT1815741			1.52505	2.43667		0	0
hCG401303.3	201102_s_at	1.13719	1.52503	0.0161236	NM_002626	PFKL	phosphofructokinase, liver
hCG2041261			1.52469	2.43667		0	0
hCG39182.3	204969_s_at	1.17989	1.52466	0.0161236	NM_002906	RDX	radixin
hCG15064.2	206624_at	1.00638	1.52412	0.291303	NM_004654	USP9Y	ubiquitin specific protease 9, Y-linked (fat facets-like, Drosophila)
hCG32559.3	206063_x_at	-1.07063	1.52409	1.48526	BF001594	PPIL2	peptidylprolyl isomerase (cyclophilin)-like 2
hCG23738.3	206388_at	-1.00066	1.52407	0.0161236	U36798	0	0
hCG2021240			1.52387	0.718588		0	0
hCG21449.3	210780_at	1.00952	1.52381	2.72481	AB006589	ESR2	estrogen receptor 2 (ER beta)
hCG24514.3	203856_at	1.16588	1.52372	0.0161236	NM_003384	VRK1	vaccinia related kinase 1
hCG38620.4	218134_s_at	1.11838	1.52347	0.0161236	NM_018047	FLJ10290	hypothetical protein FLJ10290
hCG2011153	201708_s_at	-1.1103	1.52347	0.0161236	AW083371	NIPSNAP1	nipsnap homolog 1 (C. elegans)
hCG2041645			1.52331	0.119978		0	0
hCG2033702.1	214546_s_at	-1.04822	1.52258	0.0161236	NM_002566	PPAN	peter pan homolog (Drosophila)
hCG1643866.3	206421_s_at	1.27018	1.52245	0.0161236	NM_003784	SERPINB7	serine (or cysteine) proteinase inhibitor, clade B (ovalbumin), member 7
hCG1993672			1.52229	0.0299323		0	0
hCG17529.3	216606_x_at	1.03337	1.52225	1.99416	AL050332	0	0
hCG2023567	220612_at	1.00193	1.5221	0.0161236	NM_014135	MGC4308	hypothetical protein MGC4308
hCG19343.4	209160_at	1.33776	1.52186	0.0161236	AB018580	AKR1C3	aldo-keto reductase family 1, member C3 (3-alpha hydroxysteroid dehydrogenase, type II)
hCG1979218	225299_at	-1.10788	1.52166	0.19622	AB032945	ACAA2	acetyl-Coenzyme A acyltransferase 2 (mitochondrial 3-oxoacyl-Coenzyme A thiolase)
hCG40107.2	227540_at	-1.01039	1.52149	0.0299323	AW614362	SELB	elongation factor for selenoprotein translation
hCG40993.3	206010_at	-1.04179	1.52139	1.99416	NM_004132	HABP2	hyaluronan binding protein 2
hCG24002.3	207644_at	-1.05591	1.5208	0.718588	NM_003923	FOXH1	forkhead box H1
hCG1818442.1	225329_at	1.02465	1.52066	0.0161236	BF338291	0	0
hCG1775960.2	202781_s_at	1.1499	1.52058	0.0161236	AI806031	SKIP	skeletal muscle and kidney enriched inositol phosphatase
hCG25950.3	203547_at	-1.09925	1.52044	0.0161236	U47924	CDCA3	cell division cycle associated 3
hCG1734370.2	238058_at	1.04769	1.51967	1.99416	AA603041	0	0
hCG401183.3	219767_s_at	1.3138	1.51944	0.0161236	NM_005111	CRYZL1|DONSON	crystallin, zeta (quinone reductase)-like 1|downstream neighbor of SON
hCG1775445.2	208542_x_at	-1.03906	1.51875	0.0161236	NM_007153	ZNF208	zinc finger protein 208
hCG33029.3	200862_at	1.13403	1.51871	0.0161236	NM_014762	DHCR24	24-dehydrocholesterol reductase
hCG25336.3	239078_at	-1.03973	1.51871	1.48526	BG500291	FLJ32421	hypothetical protein FLJ32421
hCG15880.4			1.51855	0.291303		0	0
hCG1792508.2			1.51851	1.48526		0	0
hCG15095.2	203705_s_at	1.16799	1.51845	1.48526	AI333651	FZD7	frizzled homolog 7 (Drosophila)
hCG1811061.2	218796_at	1.03817	1.51835	0.0299323	NM_017671	C20orf42	chromosome 20 open reading frame 42
hCG23254.3	214594_x_at	-1.10364	1.51811	1.48526	BG252666	ATP8B1	ATPase, Class I, type 8B, member 1
hCG1773987.2	219941_at	-1.05508	1.51806	0.0575883	NM_018279	FLJ10936	hypothetical protein FLJ10936
hCG2041427			1.51795	2.72481		0	0
hCG18238.3	223423_at	1.38914	1.51762	0.0161236	BC000181	GPR160	G protein-coupled receptor 160
hCG24256.2			1.5174	0.0161236		0	0
hCG39116.2	234450_at	1.06055	1.51718	0.718588	AL121755	GPR73L1	G protein-coupled receptor 73-like 1
hCG2025723	232446_at	-1.00684	1.51612	0.291303	AK024300	LOC90768	hypothetical protein LOC90768
hCG1735337.2	218444_at	1.18942	1.51554	0.0161236	NM_024105	ALG12	asparagine-linked glycosylation 12 homolog (yeast, alpha-1,6-mannosyltransferase)
hCG40586.2	204175_at	1.26064	1.51492	0.0161236	NM_015871	ZT86	zinc finger protein
hCG2004088	238019_at	-1.02378	1.51446	0.19622	AI589644	0	0
hCG1745677.2	208493_at	1.37034	1.51438	0.0161236	NM_005523	HOXA11	homeo box A11
hCG1789139.2	223832_s_at	1.04572	1.51436	1.99416	BC005397	CAPNS2	calpain small subunit 2
hCG2024404	223652_at	-1.04667	1.51396	1.48526	AF226730	CYT19|C10orf32	Cyt19 protein|chromosome 10 open reading frame 32
hCG16911.2	204033_at	1.34608	1.51386	0.0161236	NM_004237	TRIP13	thyroid hormone receptor interactor 13
hCG1640299.3	232586_x_at	1.00144	1.51372	1.99416	AU144503	0	0
hCG17445.1			1.51368	0.0161236		0	0
hCG1640485.1	209398_at	1.08944	1.51364	0.0161236	BC002649	HIST1H1C	histone 1, H1c
R26_hCT1844913			1.51332	1.99416		0	0
hCG2012054			1.51304	0.718588		0	0
hCG23833.3	201890_at	1.14119	1.51288	0.0161236	NM_001034	RRM2|FLJ25102	ribonucleotide reductase M2 polypeptide|hypothetical protein FLJ25102
hCG1739274.2	201896_s_at	1.3456	1.51285	0.0161236	BC001425	CKS1B	CDC28 protein kinase regulatory subunit 1B
hCG1986106			1.51282	0.0161236		SMCR8	Smith-Magenis syndrome chromosome region, candidate 8
hCG1639815.3			1.51277	0.718588		0	0
hCG2042206			1.51267	0.0161236		0	0
hCG1786781.1	228802_at	1.13765	1.51244	1.48526	BE348466	RBPMS2	RNA-binding protein with multiple splicing 2
hCG14908.2	201912_s_at	-1.18272	1.51207	0.119978	NM_002094	GSPT1	G1 to S phase transition 1
hCG37330.3	201413_at	-1.01111	1.51205	0.718588	NM_000414	HSD17B4	hydroxysteroid (17-beta) dehydrogenase 4
hCG29617.3	224330_s_at	1.55055	1.51177	0.0161236	AB049647	MRPL27	mitochondrial ribosomal protein L27
hCG1986627	202082_s_at	1.40732	1.51174	0.0161236	NM_003003	SEC14L1	SEC14-like 1 (S. cerevisiae)
hCG1999643	212275_s_at	-1.16993	1.51155	0.0970061	NM_006662	SRCAP	Snf2-related CBP activator protein
hCG38949.2	219644_at	1.09914	1.5115	1.48526	NM_016122	0	0
hCG37905.3	219428_s_at	1.09374	1.51131	0.0575883	BF057649	PXMP4	peroxisomal membrane protein 4, 24kDa
hCG92375.3	207006_s_at	1.04399	1.51115	0.718588	NM_013301	HSU79303	protein predicted by clone 23882
hCG23191.4	212413_at	1.11688	1.51114	0.0161236	D50918	38236	septin 6
hCG41333.2	200054_at	-1.06017	1.51114	0.0299323	NM_003904	ZNF259	zinc finger protein 259
hCG1817313.1			1.51103	2.72481		0	0
R26_hCT1812922			1.51102	0.0161236		0	0
hCG29189.2	208828_at	1.1537	1.51101	0.0161236	BC004170	POLE3	polymerase (DNA directed), epsilon 3 (p17 subunit)
hCG1821866.1	242697_at	-1.01254	1.51064	2.43667	BE466117	ZNF540	zinc finger protein 540
hCG29307.3	235261_at	1.14829	1.51005	1.48526	AI800785	CMYA4	cardiomyopathy associated 4
hCG2041186			1.50996	0.0161236		0	0
hCG1758569.1			1.50948	1.99416		0	0
hCG2014488			1.50946	0.119978		0	0
hCG18656.3	207920_x_at	-1.08119	1.50937	0.718588	NM_003410	ZFX	zinc finger protein, X-linked
hCG1987691			1.50899	2.43667		0	0
hCG1648206.2			1.50887	2.72481		0	0
hCG1820574.1	208029_s_at	1.38586	1.50882	0.0161236	NM_018407	0	0
hCG33447.2			1.50866	0.0970061		0	0
hCG1652678.2	216587_s_at	-1.0527	1.50862	0.0161236	AL121749	CX40.1	connexin40.1
hCG18569.3	243116_at	1.00457	1.50858	0.291303	AI923090	PIP5KL1	phosphatidylinositol-4-phosphate 5-kinase-like 1
hCG1643627.3			1.50834	0.0161236		0	0
R26_hCT1643035			1.50805	0.0161236		0	0
hCG1776606.2	211064_at	-1.14342	1.50789	0.0299323	BC006408	ZNF100	zinc finger protein 100
hCG2026688	219303_at	1.13362	1.5078	0.718588	NM_024546	C13orf7	chromosome 13 open reading frame 7
hCG1643153.3	212508_at	1.35117	1.50774	0.0161236	AK024029	MOAP1	modulator of apoptosis 1
hCG1787833.3			1.50756	0.0161236		0	0
hCG28083.2	223700_at	1.1299	1.50746	0.0161236	AY028916	GAJ	GAJ protein
hCG17065.2	219531_at	1.16166	1.50742	0.0299323	NM_018140	FLJ10565	hypothetical protein FLJ10565
hCG201355.3	200990_at	1.22913	1.50718	0.0161236	NM_005762	TRIM28	tripartite motif-containing 28
hCG17422.2	219293_s_at	1.22323	1.50714	0.0161236	NM_013341	PTD004	hypothetical protein PTD004
hCG1820437.1	218409_s_at	1.05405	1.50713	0.0575883	NM_022365	0	0
R26_hCT1640158.2			1.50696	0.0161236		0	0
hCG2041536			1.50695	1.99416		0	0
hCG2004452	226565_at	1.01933	1.50693	0.0161236	AW054855	MGC21518	hypothetical protein MGC21518
hCG1815794.1	234464_s_at	1.24189	1.50671	0.718588	AK021607	EME1	essential meiotic endonuclease 1 homolog 1 (S. pombe)
hCG16956.3	213467_at	1.00238	1.50646	1.48526	BF511718	ARHN	ras homolog gene family, member N
NM_016334.1	220642_x_at	1.13085	1.50631	0.0299323	NM_016334	SH120	putative G-protein coupled receptor
hCG201237.3	204444_at	1.35451	1.50611	0.0161236	NM_004523	KIF11	kinesin family member 11
hCG1992814	212529_at	-1.19268	1.50597	0.0161236	BF967094	0	0
hCG1640466.1	214509_at	-1.07208	1.50579	0.141376	NM_003533	HIST1H3I	histone 1, H3i
hCG2014961			1.50551	0.0161236		0	0
hCG14859.2	203978_at	1.04375	1.50442	0.0161236	NM_002484	NUBP1	nucleotide binding protein 1 (MinD homolog, E. coli)
hCG17883.3	225862_at	1.05907	1.50426	0.0161236	AA928255	SLC25A26	solute carrier family 25 (mitochondrial carrier; phosphate carrier), member 26
hCG15286.3	236748_at	1.16474	1.50409	0.0161236	AI828026	RASGEF1C	RasGEF domain family, member 1C
hCG41139.3	213608_s_at	1.19078	1.50399	0.0161236	AI220627	0	0
hCG33024.3	219556_at	1.26017	1.50347	0.0161236	NM_025108	FLJ13909	hypothetical protein FLJ13909
hCG20543.2	226896_at	1.40475	1.50331	0.0299323	AI992290	0	0
hCG2042756	232878_at	1.00123	1.50315	0.718588	AU143891	0	0
hCG1817584.1			1.50313	0.0970061		0	0
hCG2005772	232745_x_at	1.06128	1.50301	1.48526	AK026817	0	0
hCG28561.3			1.50283	0.0299323		0	0
hCG33220.2	209193_at	1.08923	1.50242	0.0575883	M24779	PIM1	pim-1 oncogene
hCG15832.3	216508_x_at	1.12577	1.5023	0.0299323	AC007277	0	0
hCG2038560			1.50226	0.291303		0	0
hCG1989222.1	209965_s_at	1.13532	1.50208	0.0161236	AB016223	RAD51L3	RAD51-like 3 (S. cerevisiae)
hCG42522.2	226698_at	1.07708	1.50147	0.119978	BE646638	C5orf16	chromosome 5 open reading frame 16
hCG2040247	228523_at	-1.07007	1.50123	0.0575883	AW970089	0	0
hCG2003644	223812_at	1.02832	1.50087	0.718588	AF151068	LOC51252	hypothetical protein LOC51252
hCG19054.2	226081_at	-1.00869	1.50078	0.0161236	AK025913	LZIC	leucine zipper and CTNNBIP1 domain containing
hCG1640221.2			1.50063	0.291303		0	0
hCG16164.3	203195_s_at	1.1814	1.50049	0.718588	NM_005387	NUP98	nucleoporin 98kDa
hCG2020995	215856_at	1.41768	1.50021	0.0161236	AK025833	0	0
hCG1743613.1			1.50013	0.0161236		0	0
hCG27957.3	227443_at	1.13368	1.50004	0.0161236	AI972386	0	0
hCG1811759.1	204375_at	-1.08077	-1.50002	0.19622	NM_014718	CLSTN3	calsyntenin 3
hCG2024098	201405_s_at	-1.33235	-1.50008	0.0161236	NM_006833	COPS6	COP9 constitutive photomorphogenic homolog subunit 6 (Arabidopsis)
hCG40823.4	211012_s_at	1.11204	-1.50017	0.0299323	BC000080	PML	promyelocytic leukemia
hCG21025.4	203174_s_at	-1.08395	-1.50022	0.0161236	NM_003224	ARFRP1	ADP-ribosylation factor related protein 1
hCG1643995.2	222577_at	1.14363	-1.50035	0.718588	BG252899	FLJ37874	hypothetical protein FLJ37874
hCG20731.2	229559_at	-1.10028	-1.50053	2.43667	BE732320	FLJ40125	hypothetical protein FLJ40125
hCG1997820.1	201040_at	-1.10519	-1.50121	0.0299323	NM_002070	GNAI2	guanine nucleotide binding protein (G protein), alpha inhibiting activity polypeptide 2
hCG22145.3	204985_s_at	1.04684	-1.50125	0.718588	NM_024108	MGC2650	hypothetical protein MGC2650
hCG23323.3	226608_at	-1.23062	-1.50157	0.718588	AW157311	0	0
hCG2025824			-1.50161	0.19622		0	0
hCG401117.3	204058_at	-1.06107	-1.50164	0.0161236	AL049699	RWDD2	RWD domain containing 2
hCG28110.2	235698_at	1.09373	-1.50177	1.48526	AA771779	0	0
hCG21916.2	225726_s_at	1.01008	-1.50209	0.141376	AB033026	0	0
hCG201186.3	205681_at	1.28646	-1.5022	0.0161236	NM_004049	BCL2A1	BCL2-related protein A1
hCG41390.3	212024_x_at	1.05899	-1.50281	0.0161236	U80184	FLII	flightless I homolog (Drosophila)
hCG38551.3	212138_at	-1.10625	-1.50335	0.141376	AK021757	KIAA0648	KIAA0648 protein
hCG1774984.2	204774_at	1.04454	-1.50349	0.718588	NM_014210	EVI2A	ecotropic viral integration site 2A
hCG2032082	200919_at	-1.01503	-1.50385	0.0161236	NM_004427	PHC2	polyhomeotic-like 2 (Drosophila)
hCG17197.3	213457_at	1.02255	-1.50394	0.291303	BF739959	MFHAS1	malignant fibrous histiocytoma amplified sequence 1
hCG1811863.1			-1.50394	1.48526		0	0
hCG38745.3	202765_s_at	-1.31533	-1.50432	0.0161236	AI264196	FBN1	fibrillin 1 (Marfan syndrome)
hCG2021286	226158_at	-1.07134	-1.50496	0.718588	AL120021	0	0
hCG17993.3	209846_s_at	-1.30069	-1.50525	0.0161236	BC002832	BTN3A2	butyrophilin, subfamily 3, member A2
hCG96515.2			-1.50528	0.0299323		0	0
hCG2036550	229055_at	-1.01407	-1.50559	0.0161236	AI805006	0	0
hCG40135.2	221893_s_at	-1.10937	-1.5065	0.0161236	N32831	ADCK2	aarF domain containing kinase 2
hCG2019642			-1.50668	0.291303		0	0
hCG1643045.2	221430_s_at	-1.08985	-1.50698	0.119978	NM_030963	RNF146	ring finger protein 146
hCG22011.3	202440_s_at	-1.19953	-1.50709	0.0161236	NM_005418	ST5	suppression of tumorigenicity 5
hCG41319.3	201200_at	-1.22473	-1.50748	0.0161236	NM_003851	CREG	cellular repressor of E1A-stimulated genes
hCG39434.3	218310_at	1.01019	-1.50755	0.0161236	NM_014504	RABGEF1	RAB guanine nucleotide exchange factor (GEF) 1
hCG1770631.2	217700_at	-1.13032	-1.50777	0.0161236	AI818951	0	0
hCG1739154.1	227716_at	-1.02694	-1.50809	1.48526	AL577976	SOC	socius
hCG1787365.1	208490_x_at	-1.15905	-1.50818	0.0161236	NM_003522	HIST1H2BF	histone 1, H2bf
hCG2010534	202193_at	1.04234	-1.5082	0.0161236	NM_005569	LIMK2	LIM domain kinase 2
hCG2039452	209850_s_at	1.00614	-1.50877	0.0299323	BC005406	CDC42EP2	CDC42 effector protein (Rho GTPase binding) 2
hCG24313.3	203005_at	-1.00804	-1.50891	0.0161236	NM_002342	LTBR	lymphotoxin beta receptor (TNFR superfamily, member 3)
hCG1986375.1	227046_at	1.0279	-1.50902	0.0161236	BF062384	SLC39A11	solute carrier family 39 (metal ion transporter), member 11
hCG1985504	224749_at	-1.08763	-1.50923	0.0299323	AI688331	DKFZP761D0211	hypothetical protein DKFZp761D0211
hCG2040805	237400_at	-1.10378	-1.50934	0.718588	AI308101	0	0
hCG1988995	220321_s_at	1.02853	-1.50939	0.718588	NM_024584	FLJ13646	hypothetical protein FLJ13646
hCG1814000.2	215742_at	-1.06983	-1.51	1.48526	AK022219	SHFM3	split hand/foot malformation (ectrodactyly) type 3
hCG1647082.2			-1.51005	0.0161236		0	0
hCG2027587	224480_s_at	1.19564	-1.51041	0.0161236	BC006236	MGC11324	hypothetical protein MGC11324
hCG23900.2	202091_at	-1.09411	-1.51103	0.0161236	BC003087	ARL2BP	ADP-ribosylation factor-like 2 binding protein
hCG1983596	220470_at	1.1882	-1.51117	0.0161236	NM_016526	BET1L	blocked early in transport 1 homolog (S. cerevisiae) like
hCG1820885.1	243309_at	-1.32152	-1.51153	0.141376	AA398658	0	0
hCG1740228.3	225059_at	-1.13918	-1.51162	0.0161236	BE875567	AGTRAP	angiotensin II receptor-associated protein
hCG1812765.1	220761_s_at	-1.51673	-1.51199	0.0161236	NM_016281	JIK	STE20-like kinase
hCG2029031	215971_at	1.00166	-1.51204	0.0161236	AK022120	C14orf135	chromosome 14 open reading frame 135
hCG41699.3	201751_at	-1.16632	-1.51217	0.0161236	NM_014876	KIAA0063	KIAA0063 gene product
hCG28199.2	217913_at	-1.34363	-1.51247	0.0161236	NM_013245	VPS4A	vacuolar protein sorting 4A (yeast)
hCG1643204.4			-1.51325	0.0161236		0	0
hCG17609.3	209943_at	-1.03544	-1.51352	0.291303	AF176699	FBXL4	F-box and leucine-rich repeat protein 4
hCG96721.3	216264_s_at	1.1104	-1.51403	0.0970061	X79683	LAMB2	laminin, beta 2 (laminin S)
hCG38240.3	202752_x_at	-1.05173	-1.51508	2.72481	NM_012244	SLC7A8	solute carrier family 7 (cationic amino acid transporter, y+ system), member 8
hCG16118.2	206191_at	-1.3169	-1.51511	0.0161236	NM_001248	ENTPD3	ectonucleoside triphosphate diphosphohydrolase 3
hCG27752.3	205226_at	-1.17923	-1.51513	2.43667	NM_006207	PDGFRL	platelet-derived growth factor receptor-like
hCG21957.3	212923_s_at	-1.04003	-1.51538	0.0299323	AK024828	C6orf145	chromosome 6 open reading frame 145
hCG21083.4	204417_at	-1.43242	-1.51561	0.19622	NM_000153	GALC	galactosylceramidase (Krabbe disease)
hCG40735.3	210627_s_at	-1.00298	-1.51563	0.0161236	BC002804	GCS1	glucosidase I
hCG1811079.1	216538_at	-1.02165	-1.51628	0.0299323	AL049351	SEC8L1	SEC8-like 1 (S. cerevisiae)
hCG38902.3	208683_at	1.01879	-1.51632	0.0161236	M23254	CAPN2	calpain 2, (m/II) large subunit
hCG2025600			-1.51639	1.48526		0	0
hCG2041033	222026_at	1.0389	-1.51676	0.0161236	BF437591	0	0
hCG2008554.1	204785_x_at	-1.03969	-1.51683	0.0161236	NM_000874	IFNAR2	interferon (alpha, beta and omega) receptor 2
hCG25285.3	225878_at	-1.00504	-1.51694	0.718588	AL135264	KIF1B	kinesin family member 1B
hCG16521.3	228275_at	-1.30292	-1.51701	0.291303	AI200555	0	0
hCG1999622.1	222986_s_at	-1.15128	-1.5172	0.0299323	BC001463	SCOTIN	scotin
hCG1782449.1	209475_at	1.03709	-1.51784	1.48526	AF106069	USP15	ubiquitin specific protease 15
hCG37798.3	201242_s_at	-1.23657	-1.51791	0.0161236	BC000006	ATP1B1	ATPase, Na+/K+ transporting, beta 1 polypeptide
hCG23895.4	219953_s_at	-1.28888	-1.51793	0.0161236	NM_020642	C11orf17	chromosome 11 open reading frame 17
hCG1778770.1	209586_s_at	-1.17055	-1.5184	0.0161236	AF123539	HTCD37	TcD37 homolog
hCG18972.3	222267_at	1.00343	-1.51897	0.291303	BE619220	FLJ14803	hypothetical protein FLJ14803
hCG36813.2			-1.5195	0.0161236		0	0
hCG1999582	209344_at	-1.03515	-1.5196	0.0161236	BC002827	TPM4	tropomyosin 4
hCG1997495	213205_s_at	1.08426	-1.51966	0.0161236	AU159543	ZSIG11|SRISNF2L	putative secreted protein ZSIG11|KIAA0809 protein
hCG1780666.2	200954_at	-1.33303	-1.51994	0.0161236	NM_001694	ATP6V0C	ATPase, H+ transporting, lysosomal 16kDa, V0 subunit c
hCG39989.3	221081_s_at	-1.06136	-1.52015	0.0161236	NM_024901	FLJ22457	hypothetical protein FLJ22457
hCG1781048.1	218490_s_at	-1.14421	-1.52038	0.0161236	NM_018443	ZNF302	zinc finger protein 302
hCG1778172.1	218522_s_at	1.1868	-1.5205	0.0299323	NM_018174	VCY2IP1	VCY2 interacting protein 1
hCG1810767.2	220675_s_at	-1.08496	-1.52096	0.0161236	NM_025225	C22orf20	chromosome 22 open reading frame 20
hCG16043.2	225302_at	1.04015	-1.52107	0.141376	BE503286	FLJ20793	FLJ20793 protein
hCG23042.3	206907_at	-1.1187	-1.52119	0.718588	NM_003811	TNFSF9	tumor necrosis factor (ligand) superfamily, member 9
hCG18576.3	211675_s_at	-1.59959	-1.52121	0.291303	AF054589	0	0
hCG1803335.2			-1.5214	1.99416		0	0
hCG1735555.1	209788_s_at	-1.14343	-1.52158	1.48526	AF183569	ARTS-1	type 1 tumor necrosis factor receptor shedding aminopeptidase regulator
hCG20795.2	213076_at	-1.07523	-1.52161	0.718588	D38169	ITPKC	inositol 1,4,5-trisphosphate 3-kinase C
hCG22967.3	228054_at	-1.06418	-1.52191	0.0161236	BF593660	LOC93109	hypothetical protein BC007772
hCG32923.3	204353_s_at	-1.16815	-1.52205	0.0161236	BC002923	POT1	protection of telomeres 1
hCG1743212.2	204215_at	-1.56668	-1.52212	0.0161236	NM_024315	C7orf23	chromosome 7 open reading frame 23
hCG1810958.2	202625_at	-1.02889	-1.52212	0.0161236	AI356412	LYN	v-yes-1 Yamaguchi sarcoma viral related oncogene homolog
hCG34616.2	226239_at	-1.05936	-1.52244	0.0161236	AL573722	FLJ90024	fasting-inducible integral membrane protein TM6P1
hCG22647.3	224666_at	-1.34651	-1.52246	0.0161236	AF161451	NSE1	non-SMC (structural maintenance of chromosomes) element 1 protein
hCG17510.3	204279_at	-1.44098	-1.52304	0.0161236	NM_002800	PSMB9	proteasome (prosome, macropain) subunit, beta type, 9 (large multifunctional protease 2)
hCG1991475.1			-1.52311	2.43667		0	0
hCG21563.3	211601_at	1.04396	-1.52348	2.43667	U25433	0	0
hCG1744022.1	201732_s_at	-1.16131	-1.52432	0.0161236	NM_001829	CLCN3	chloride channel 3
hCG1979660	212090_at	1.02051	-1.52434	0.0299323	AL571424	0	0
hCG28800.3	219358_s_at	-1.03902	-1.52502	0.718588	NM_018404	RNF135	ring finger protein 135
hCG2010338	213934_s_at	-1.18102	-1.52539	0.0299323	AL567808	ZNF19|ZNF23	zinc finger protein 19 (KOX 12)|zinc finger protein 23 (KOX 16)
hCG1645602.4	201058_s_at	-1.3811	-1.52586	0.0161236	NM_006097	MYL9	myosin, light polypeptide 9, regulatory
hCG14677.2	200606_at	-1.24975	-1.52593	0.0970061	NM_004415	DSP	desmoplakin
hCG40744.3	225150_s_at	1.02663	-1.52609	0.718588	BE463945	RTKN	rhotekin
hCG1786229.2	205703_at	-1.0458	-1.52627	0.141376	AF112972	ATP6V0A2	ATPase, H+ transporting, lysosomal V0 subunit a isoform 2
hCG1811968.1	218761_at	-1.06114	-1.52637	0.0161236	NM_017610	RNF111	ring finger protein 111
hCG2023664	204244_s_at	-1.20469	-1.52674	0.0161236	NM_006716	ASK	activator of S phase kinase
hCG1730707.4			-1.52697	0.119978		0	0
hCG24061.3	207177_at	-1.05544	-1.52716	0.718588	NM_000959	PTGFR	prostaglandin F receptor (FP)
hCG43691.2	210189_at	-1.05397	-1.52732	1.48526	D85730	HSPA1L	heat shock 70kDa protein 1-like
hCG1746041.2	229098_s_at	-1.06161	-1.52784	1.48526	N76126	FLJ37562	hypothetical protein FLJ37562
hCG32720.3	225323_at	1.01163	-1.52821	0.119978	AW514783	0	0
hCG1735553.2	223328_at	-1.17906	-1.52826	0.0161236	BC003586	SVH	SVH protein
hCG40937.3	202952_s_at	-1.27826	-1.52842	1.99416	NM_003474	ADAM12	a disintegrin and metalloproteinase domain 12 (meltrin alpha)
hCG38637.2	205702_at	-1.20643	-1.52856	0.0161236	NM_006608	PHTF1	putative homeodomain transcription factor 1
hCG1775813.2	218823_s_at	-1.2259	-1.52865	0.0161236	NM_017634	KCTD9	potassium channel tetramerisation domain containing 9
hCG1768053.2	229229_at	-1.02228	-1.5287	1.99416	AJ292204	AGXT2	alanine-glyoxylate aminotransferase 2
hCG2031155	205941_s_at	-1.09233	-1.52879	0.0161236	AI376003	NT5C2L1	5'-nucleotidase, cytosolic II-like 1
hCG18971.2	215637_at	-1.03473	-1.52889	0.291303	AU155621	TSGA14	testis specific, 14
hCG1996329	227512_at	-1.15511	-1.52889	1.48526	AW248508	0	0
hCG42572.3	201591_s_at	1.12969	-1.52894	0.0161236	NM_007184	NISCH	nischarin
hCG23341.2	209472_at	-1.17869	-1.52954	0.0161236	BC000819	LOC56267	hypothetical protein 669
hCG19586.4	201451_x_at	-1.00715	-1.52971	0.0161236	D78132	RHEB	Ras homolog enriched in brain
hCG1998533	200687_s_at	-1.28844	-1.52975	0.0161236	NM_012426	SF3B3	splicing factor 3b, subunit 3, 130kDa
hCG39035.2	225798_at	-1.18057	-1.53057	0.718588	AI990891	JAZF1	juxtaposed with another zinc finger gene 1
hCG2007335	225707_at	-1.18807	-1.5306	0.0161236	AK023109	MGC33864	ADP-ribosylation-like factor 6-interacting protein 6
hCG2021087	203348_s_at	-1.10187	-1.53062	0.0161236	BF060791	ETV5|DGKG	ets variant gene 5 (ets-related molecule)|diacylglycerol kinase, gamma 90kDa
hCG2040560	225955_at	1.25145	-1.53085	0.0161236	BG231494	0	0
hCG1641041.3	226338_at	-1.01482	-1.53104	0.0161236	AA604382	DKFZp762O076	hypothetical protein DKFZp762O076
hCG37406.3	204512_at	-1.07653	-1.53109	1.48526	NM_002114	HIVEP1	human immunodeficiency virus type I enhancer binding protein 1
hCG1788530.2	203730_s_at	-1.06539	-1.53116	0.0161236	BF196931	ZFP95	zinc finger protein 95 homolog (mouse)
hCG19694.3	209751_s_at	1.02459	-1.53132	0.141376	AF291676	SEDL	spondyloepiphyseal dysplasia, late
hCG36782.3	215741_x_at	-1.0586	-1.53139	0.0161236	AB015332	AKAP8L	A kinase (PRKA) anchor protein 8-like
hCG1810760.1	214778_at	-1.00077	-1.53177	0.0299323	AB011541	SBP1	HBV pre-s2 binding protein 1
hCG2036624	227280_s_at	1.08761	-1.53177	0.119978	AK026922	FLJ40432	hypothetical protein FLJ40432
hCG29350.2	219561_at	-1.13007	-1.53212	0.141376	NM_016429	COPZ2	coatomer protein complex, subunit zeta 2
hCG2026454	226750_at	1.16424	-1.53229	0.0161236	AI767732	FLJ10378	FLJ10378 protein
hCG27331.2	229553_at	1.10225	-1.53231	2.72481	AA736452	PGM2L1	phosphoglucomutase 2-like 1
hCG1640465.2	208515_at	1.10133	-1.53306	0.0161236	NM_003521	HIST1H2BM	histone 1, H2bm
hCG1994498	203313_s_at	-1.43723	-1.53358	0.0161236	NM_003244	TGIF	TGFB-induced factor (TALE family homeobox)
hCG2039401	209840_s_at	-1.0053	-1.53388	0.0161236	AI221950	IMMP2L	IMP2 inner mitochondrial membrane protease-like (S. cerevisiae)
hCG21591.2	204166_at	1.07021	-1.53414	1.99416	NM_014963	0	0
hCG2019527	229741_at	1.03061	-1.53452	1.48526	AI885294	0	0
hCG2017116	204233_s_at	1.19693	-1.53459	0.119978	AI991328	0	0
hCG1736780.3	212782_x_at	-1.20767	-1.53461	0.0161236	BG335629	DKFZp434K1815	hypothetical protein DKFZp434K1815
hCG2042723			-1.53464	0.0161236		0	0
hCG2003152.2	218396_at	-1.14096	-1.5348	0.0161236	NM_017684	VPS13C	vacuolar protein sorting 13C (yeast)
hCG32769.3	212418_at	-1.07936	-1.53485	0.0161236	M82882	ELF1	E74-like factor 1 (ets domain transcription factor)
hCG38018.2	209694_at	1.01954	-1.53487	0.0161236	M97655	PTS	6-pyruvoyltetrahydropterin synthase
[truncated: 1,665 more rows]
