# Supplementary material for: Cross-platform expression profiling demonstrates that SV40 small tumor antigen activates Notch, Hedgehog, and Wnt signaling in human cells
Source: BMC Cancer. 2006 Mar 7;6:54. doi: 10.1186/1471-2407-6-54 (PMC1420312; doi:10.1186/1471-2407-6-54)
Supplement: Additional file 2 — Supplementary Table 2 – excel spreadsheet – TableS2.xls Genes significantly altered by SAM analysis using 15229 Affymetrix probe sets (q < 3%, fold change > 1.5) [file 1471-2407-6-54-S2.xls]

## Sheet: Revised Affymetrix Analysis
Supplementary Table 2: Genes significantly altered by SAM analysis using 15229 Affymetrix probe sets (q < 3%, fold change > 1.5)
Affymetrix Significant probe sets = 668					ABI Confirmed probe sets = 383
Affymetrix Significant genes = 548					ABI Confirmed unique genes = 306
					n.s. = not significant
Affymetrix Probe ID	AB Gene	Affymetrix Fold Change	AB1700 Fold change	Original Affymetrix Analysis	Accession	Symbol	Gene Name
206033_s_at	hCG2022649	3.39002	21.9632	Revised Analysis	NM_001941	DSC3	desmocollin 3 isoform Dsc3a preproprotein
206032_at	hCG2022649	2.2497	21.9632	Revised Analysis	NM_001941	DSC3	desmocollin 3 isoform Dsc3a preproprotein
228618_at	hCG1775249.1	1.99463	2.01255	Revised Analysis	AL040178	---	---
219682_s_at	hCG40340.3	1.83056	1.55409	Revised Analysis	NM_016569	TBX3	T-box 3 protein isoform 1
218663_at	hCG40929.2	1.74519	1.547	Revised Analysis	NM_022346	HCAP-G	chromosome condensation protein G
237217_at	hCG1818607.2	1.70968	2.23855	Revised Analysis	NM_052866	ADAMTSL1	ADAM-TS related protein 1 isoform 2
207943_x_at	hCG16806.3	1.67079	1.6347	Revised Analysis	NM_006718	PLAGL1	pleiomorphic adenoma gene-like 1 isoform 1
235425_at	hCG2039443	1.62574	1.62732	Revised Analysis	NM_152524	TRIPIN	tripin
218189_s_at	hCG29950.3	1.61781	1.79009	Revised Analysis	NM_018946	NANS	N-acetylneuraminic acid phosphate synthase
201087_at	hCG1778014.1	1.61618	-1.863	Revised Analysis	NM_002859	PXN	paxillin
218585_s_at	hCG1818529.1	1.61602	1.97961	Revised Analysis	NM_016448	RAMP	retinoic acid-regulated nuclear matrix-associated protein
219773_at	hCG1984541.1	1.61353	3.01044	Revised Analysis	NM_016931	NOX4	NADPH oxidase 4
205005_s_at	hCG25565.3	1.60373	1.73397	Revised Analysis	NM_004808	NMT2	glycylpeptide N-tetradecanoyltransferase 2
207275_s_at	hCG17004.3	1.59951	1.77171	Revised Analysis	NM_001995	FACL1	long-chain fatty-acid-coenzyme A ligase 1
217028_at	hCG25754.2	1.59289	14.7547	Revised Analysis	NM_003467	CXCR4	chemokine (C-X-C motif) receptor 4
209581_at	hCG2039981	1.58621	1.52931	Revised Analysis	NM_007069	HRASLS3	HRAS-like suppressor 3
219937_at	hCG23761.3	1.58389	1.91737	Revised Analysis	NM_013381	TRHDE	thyrotropin-releasing hormone degrading ectoenzyme
223842_s_at	hCG15475.3	1.56813	1.9848	Revised Analysis	NM_016240	SCARA3	CSR1 protein
235236_at	hCG37712.3	1.56027	2.60655	Revised Analysis	AI991459	---	---
219165_at	hCG15997.3	1.5527	1.62111	Revised Analysis	NM_021630	PDLIM2	PDZ and LIM domain 2
221823_at	hCG1644459.1	1.55018	1.73471	Revised Analysis	NM_033211	LOC90355	hypothetical protein LOC90355
222680_s_at	hCG1818529.1	1.54044	1.97961	Revised Analysis	NM_016448	RAMP	retinoic acid-regulated nuclear matrix-associated protein
225388_at	hCG37727.3	1.53948	1.62351	Revised Analysis	NM_005723	TM4SF9	tetraspan 5
204602_at	hCG27267.2	1.53875	5.14784	Revised Analysis	NM_012242	DKK1	dickkopf homolog 1
226452_at	hCG15722.3	1.53417	1.74149	Revised Analysis	NM_002610	PDK1	pyruvate dehydrogenase kinase, isoenzyme 1
202240_at	hCG23854.3	1.53078	1.80807	Revised Analysis	NM_005030	PLK	polo-like kinase
230720_at	hCG1647724.3	1.51953	2.83624	Revised Analysis	NM_152737	MGC33993	hypothetical protein MGC33993
212336_at	hCG1785709.2	1.51866	1.86009	Revised Analysis	NM_012156	EPB41L1	erythrocyte membrane protein band 4.1-like 1 isoform a
215942_s_at	hCG1992685	1.51559	1.70539	Revised Analysis	NM_016426	GTSE1	G-2 and S-phase expressed 1
201897_s_at	hCG1739274.2	1.51543	1.51285	Revised Analysis	NM_001826	CKS1B	CDC28 protein kinase 1B
209082_s_at	hCG1647196.3	1.51014	1.76708	Revised Analysis	NM_016214	COL18A1
234068_s_at	hCG2039826	1.50229	3.00784	Revised Analysis	NM_014203	AP2A1	adaptor-related protein complex 2, alpha 1 subunit isoform 1
211529_x_at	hCG1999524	-1.50399	-1.85853	Revised Analysis	NM_002127	HLA-G	major histocompatibility complex, class I, G precursor
212013_at	hCG16913.3	-1.50923	-2.50119	Revised Analysis	AF200348	D2S448	D2S448
201308_s_at	hCG24410.2	-1.51639	-1.77226	Revised Analysis	NM_018243	FLJ10849	hypothetical protein FLJ10849
235489_at	hCG2028382	-1.51973	-1.77098	Revised Analysis	NM_020663	ARHJ	TC10-like Rho GTPase
213422_s_at	hCG20418.3	-1.52718	-2.11752	Revised Analysis	NM_032348	MGC3047	hypothetical protein MGC3047
213793_s_at	hCG1759019.2	-1.54202	-2.12008	Revised Analysis	NM_004272	HOMER1	Homer, neuronal immediate early gene, 1B
205547_s_at	hCG2032895.1	-1.54823	-1.88473	Revised Analysis	NM_003186	TAGLN	transgelin
204215_at	hCG1743212.2	-1.57045	-1.52212	Revised Analysis	NM_024315	MGC4175	hypothetical protein MGC4175
201926_s_at	hCG22206.2	-1.59485	-1.59905	Revised Analysis	NM_000574	DAF	decay accelerating factor for complement (CD55, Cromer blood group system)
204235_s_at	hCG1811926.1	-1.61145	-2.06847	Revised Analysis	NM_016315	CED-6	PTB domain adaptor protein CED-6
215836_s_at	hCG1982215.1	-1.64096	-1.64962	Revised Analysis	NM_002588	PCDHGC3	protocadherin gamma subfamily C, 3 isoform 1 precursor
223227_at	hCG1818307.1	-1.6446	-3.0498	Revised Analysis	NM_031885	BBS2	Bardet-Biedl syndrome 2 protein
202016_at	hCG18967.3	-1.65199	-17.1409	Revised Analysis	NM_002402	MEST	mesoderm specific transcript isoform a
202546_at	hCG34604.3	-1.84891	-5.25458	Revised Analysis	NM_003761	VAMP8	vesicle-associated membrane protein 8
203989_x_at	hCG37484.2	4.669	7.4489	Original Analysis	NM_001992	F2R	coagulation factor II receptor precursor
230147_at	hCG37486.3	4.57809	5.31758	Original Analysis	AI378647	F2RL2	coagulation factor II (thrombin) receptor-like 2 precursor
222862_s_at	hCG1810787.1	3.98417	3.22824	Original Analysis	NM_012093	AK5	adenylate kinase 5 isoform 2
201565_s_at	hCG1784377.2	3.32182	3.48849	Original Analysis	NM_002166	ID2	inhibitor of DNA binding 2, dominant negative helix-loop-helix protein
221796_at	hCG1985371	3.21463	6.90735	Original Analysis	NM_006180	NTRK2	neurotrophic tyrosine kinase, receptor, type 2
209771_x_at	hCG2030753	3.05482	3.34081	Original Analysis	NM_013230	CD24	CD24 antigen (small cell lung carcinoma cluster 4 antigen)
214771_x_at	hCG1983691	2.85003	2.51034	Original Analysis	AK025604	KIAA0864	KIAA0864
208650_s_at	hCG27168.2	2.71327	4.38507	Original Analysis	NM_013230	CD24	CD24 antigen (small cell lung carcinoma cluster 4 antigen)
213880_at	hCG23766.3	2.65912	1.90104	Original Analysis	NM_003667	GPR49	G protein-coupled receptor 49
223062_s_at	hCG1984423	2.59985	1.64167	Original Analysis	NM_021154	PSA	phosphoserine aminotransferase isoform 2
212197_x_at	hCG1983691	2.56869	2.51034	Original Analysis	AB020671	KIAA0864	KIAA0864
201650_at	hCG2005483.1	2.49787	2.46328	Original Analysis	NM_002276	KRT19	keratin 19
228359_at	hCG19082.3	2.33054	1.66029	Original Analysis	NM_032873	KIAA1959	nm23-phosphorylated unknown substrate
201849_at	hCG22816.3	2.3243	3.01462	Original Analysis	NM_004052	BNIP3	BCL2
202338_at	hCG29392.3	2.31781	4.38775	Original Analysis	NM_003258	TK1	thymidine kinase 1, soluble
215813_s_at	hCG31046.3	2.31217	3.0868	Original Analysis	NM_000962	PTGS1	prostaglandin-endoperoxide synthase 1 isoform 1 precursor
238328_at	hCG1983691	2.28377	2.51034	Original Analysis	BE545235	KIAA0864	KIAA0864
206795_at	hCG37486.3	2.26323	5.31758	Original Analysis	NM_004101	F2RL2	coagulation factor II (thrombin) receptor-like 2 precursor
229610_at	hCG16261.3	2.25266	1.7294	Original Analysis	NM_152515	FLJ40629	hypothetical protein FLJ40629
226955_at	hCG1782468.2	2.22893	5.84996	Original Analysis	H28999	FLJ36748	FLJ36748
217897_at	hCG41157.4	2.22526	2.73822	Original Analysis	NM_022003	FXYD6	FXYD domain-containing ion transport regulator 6
226279_at	hCG27798.2	2.22153	1.5519	Original Analysis	NM_007173	SPUVE	protease, serine, 23 precursor
204420_at	hCG2019680	2.2136	1.93508	Original Analysis	NM_005438	FOSL1	FOS-like antigen 1
201848_s_at	hCG22816.3	2.1538	3.01462	Original Analysis	NM_004052	BNIP3	BCL2
206632_s_at	hCG1735023.2	2.14128	1.82633	Original Analysis	NM_004900	APOBEC3B	apolipoprotein B mRNA editing enzyme, catalytic polypeptide-like 3B
209755_at	hCG2039672	2.12955	4.55215	Original Analysis	NM_015039	C1orf15	nicotinamide mononucleotide adenylyltransferase 2 isoform 1
225242_s_at	hCG2042909	2.12623	1.66002	Original Analysis	BG253437	---	---
205366_s_at	hCG2000669	2.11044	1.63393	Original Analysis	NM_018952	HOXB6	homeo box B6 isoform 1
209875_s_at	hCG38538.3	2.09166	1.78719	Original Analysis	NM_000582	SPP1	secreted phosphoprotein 1 (osteopontin, bone sialoprotein I, early T-lymphocyte activation 1)
229158_at	hCG1816275.1	2.08307	2.91344	Original Analysis	NM_032387	PRKWNK4	protein kinase, lysine deficient 4
226281_at	hCG33813.3	2.06031	1.53519	Original Analysis	NM_139072	DNER	delta-notch-like EGF repeat-containing transmembrane
225167_at	hCG1811390.1	2.05858	3.13921	Original Analysis	NM_018027	FLJ10210	hypothetical protein FLJ10210
205128_x_at	hCG31046.3	2.03932	3.0868	Original Analysis	NM_000962	PTGS1	prostaglandin-endoperoxide synthase 1 isoform 1 precursor
266_s_at	hCG27168.2	2.00913	4.38507	Original Analysis	NM_013230	CD24	CD24 antigen (small cell lung carcinoma cluster 4 antigen)
201963_at	hCG17004.3	1.99509	1.77171	Original Analysis	NM_021122	FACL2	long-chain fatty-acid-Coenzyme A ligase 2
212281_s_at	hCG31811.3	1.99122	2.75722	Original Analysis	L19183	MAC30	MAC30
228273_at	hCG1775215.1	1.98912	1.52836	Original Analysis	BG165011	---	---
232721_at	hCG18387.2	1.97551	5.02863	Original Analysis	NM_033058	RNF29	ring finger protein 29
238692_at	hCG16511.3	1.97458	1.64404	Original Analysis	NM_152322	FLJ33957	hypothetical protein FLJ33957
208394_x_at	hCG39579.3	1.95237	5.80905	Original Analysis	NM_007036	ESM1	endothelial cell-specific molecule 1 precursor
203180_at	hCG28035.3	1.94946	1.54692	Original Analysis	NM_000693	ALDH1A3	aldehyde dehydrogenase 1A3
217983_s_at	hCG15018.5	1.94661	2.6576	Original Analysis	NM_003730	RNASE6PL	ribonuclease 6 precursor
212838_at	hCG96396.3	1.94096	1.72171	Original Analysis	AB023227	KIAA1010	KIAA1010
206163_at	hCG1640325.2	1.938	14.3294	Original Analysis	NM_005584	MAB21L1	mab-21-like protein 1
228570_at	hCG16511.3	1.91198	1.64404	Original Analysis	NM_152322	FLJ33957	hypothetical protein FLJ33957
222412_s_at	hCG27715.2	1.90518	1.57367	Original Analysis	NM_007107	SSR3	signal sequence receptor gamma subunit
221685_s_at	hCG37713.3	1.89703	1.92689	Original Analysis	NM_017785	FLJ20364	hypothetical protein FLJ20364
209386_at	hCG21217.3	1.89699	1.71797	Original Analysis	NM_014220	TM4SF1	transmembrane 4 superfamily member 1
201150_s_at	hCG41415.3	1.88876	23.2871	Original Analysis	NM_000362	TIMP3	tissue inhibitor of metalloproteinase 3
209053_s_at	hCG18087.2	1.88572	1.7315	Original Analysis	NM_007331	WHSC1	Wolf-Hirschhorn syndrome candidate 1 protein isoform 4
209387_s_at	hCG21217.3	1.88055	1.71797	Original Analysis	NM_014220	TM4SF1	transmembrane 4 superfamily member 1
219038_at	hCG1811066.3	1.87602	2.01131	Original Analysis	NM_024657	FLJ11565	hypothetical protein FLJ11565
210026_s_at	hCG41853.2	1.87398	2.08166	Original Analysis	NM_014550	CARD10	caspase recruitment domain protein 10
209052_s_at	hCG18087.2	1.87199	1.7315	Original Analysis	NM_007331	WHSC1	Wolf-Hirschhorn syndrome candidate 1 protein isoform 4
225687_at	hCG38062.2	1.86225	1.58196	Original Analysis	NM_030919	C20orf129	chromosome 20 open reading frame 129
202628_s_at	hCG17353.3	1.86143	1.59647	Original Analysis	NM_000602	SERPINE1	plasminogen activator inhibitor-1
205856_at	hCG22551.3	1.83946	1.54075	Original Analysis	NM_015865	SLC14A1	RACH1
218755_at	hCG39940.2	1.83801	2.13194	Original Analysis	NM_005733	KIF20A	kinesin family member 20A
235706_at	hCG1774938.2	1.83174	3.91359	Original Analysis	NM_001874	CPM	carboxypeptidase M precursor
230165_at	hCG2039443	1.83097	1.62732	Original Analysis	NM_152524	TRIPIN	tripin
220892_s_at	hCG1984423	1.82697	1.64167	Original Analysis	NM_021154	PSA	phosphoserine aminotransferase isoform 2
219073_s_at	hCG1995879	1.82558	1.74064	Original Analysis	NM_017784	OSBPL10	oxysterol-binding protein-like protein 10
215034_s_at	hCG21217.3	1.81512	1.71797	Original Analysis	NM_014220	TM4SF1	transmembrane 4 superfamily member 1
202534_x_at	hCG1759545.1	1.81184	2.17365	Original Analysis	NM_000791	DHFR	dihydrofolate reductase
208651_x_at	hCG27168.2	1.8076	4.38507	Original Analysis	NM_013230	CD24	CD24 antigen (small cell lung carcinoma cluster 4 antigen)
214651_s_at	hCG39031.3	1.80582	2.04631	Original Analysis	NM_002142	HOXA9	homeobox protein A9 isoform b
224731_at	hCG2020366	1.80468	1.67519	Original Analysis	NM_002128	HMGB1	high-mobility group box 1
202627_s_at	hCG17353.3	1.79476	1.59647	Original Analysis	NM_000602	SERPINE1	plasminogen activator inhibitor-1
201147_s_at	hCG41415.3	1.78861	23.2871	Original Analysis	NM_000362	TIMP3	tissue inhibitor of metalloproteinase 3
204319_s_at	hCG40608.3	1.78484	1.72702	Original Analysis	NM_002925	RGS10	regulator of G-protein signaling 10
222557_at	hCG2018447	1.77299	2.17561	Original Analysis	NM_015894	STMN3	SCG10-like-protein
202431_s_at	hCG15917.3	1.76474	2.53505	Original Analysis	NM_002467	MYC	v-myc myelocytomatosis viral oncogene homolog
209081_s_at	hCG1647196.3	1.75662	1.76708	Original Analysis	NM_030582	COL18A1
212347_x_at	hCG18086.2	1.75369	1.72467	Original Analysis	NM_006454	MXD4	MAD4
205347_s_at	hCG1748783.2	1.74568	2.20444	Original Analysis	NM_021992	TMSNB	thymosin, beta, identified in neuroblastoma cells
209773_s_at	hCG23833.3	1.7428	1.51288	Original Analysis	NM_001034	RRM2	ribonucleotide reductase M2 polypeptide
202686_s_at	hCG1995527.3	1.74219	1.94091	Original Analysis	NM_021913	AXL	AXL receptor tyrosine kinase isoform 2
229461_x_at	hCG1640013.4	1.73984	2.45559	Original Analysis	NM_173808	MGC46680	kilon
218741_at	hCG41550.3	1.73507	2.42003	Original Analysis	NM_024053	MGC861	proliferation associated nuclear element 1
211343_s_at	hCG1787551.2	1.73188	2.84372	Original Analysis	NM_005203	COL13A1	alpha 1 type XIII collagen isoform 1
224583_at	hCG39796.2	1.73082	1.77174	Original Analysis	NM_021149	COTL1	coactosin-like 1
219014_at	hCG1782057.2	1.73055	10.0846	Original Analysis	NM_016619	PLAC8	placenta-specific 8
218726_at	hCG2012788	1.72635	1.62146	Original Analysis	NM_018410	DKFZp762E1312	hypothetical protein DKFZp762E1312
204081_at	hCG1732008.1	1.70936	2.22368	Original Analysis	NM_006176	NRGN	neurogranin
225387_at	hCG37727.3	1.70385	1.62351	Original Analysis	NM_005723	TM4SF9	tetraspan 5
206429_at	hCG37059.3	1.6981	3.25885	Original Analysis	NM_005242	F2RL1	coagulation factor II (thrombin) receptor-like 1 precursor
229576_s_at	hCG40340.3	1.68785	1.55409	Original Analysis	NM_005996	TBX3	T-box 3 protein isoform 1
218592_s_at	hCG21040.3	1.68389	2.04173	Original Analysis	NM_017829	CECR5	cat eye syndrome chromosome region, candidate 5 isoform 1
238638_at	hCG38919.3	1.6792	3.02751	Original Analysis	AI935644	LOC219855	LOC219855
218662_s_at	hCG40929.2	1.67718	1.547	Original Analysis	NM_022346	HCAP-G	chromosome condensation protein G
225398_at	hCG39133.2	1.6698	1.83621	Original Analysis	NM_032795	FLJ14494	hypothetical protein FLJ14494
48808_at	hCG1759545.1	1.66728	2.17365	Original Analysis	NM_000791	DHFR	dihydrofolate reductase
218039_at	hCG38853.3	1.66619	1.7651	Original Analysis	NM_016359	ANKT	clone HQ0310 PRO0310p1
206018_at	hCG1642160.3	1.66487	7.34127	Original Analysis	NM_005249	FOXG1B	forkhead box G1B
225890_at	hCG38525.4	1.66407	1.87647	Original Analysis	NM_052865	C20orf72	chromosome 20 open reading frame 72
212282_at	hCG31811.3	1.66397	2.75722	Original Analysis	L19183	MAC30	MAC30
218194_at	hCG38016.2	1.66283	1.5782	Original Analysis	NM_015523	DKFZP566E144	small fragment nuclease
204318_s_at	hCG1992685	1.66271	1.70539	Original Analysis	NM_016426	GTSE1	G-2 and S-phase expressed 1
225464_at	hCG22006.4	1.6626	1.71648	Original Analysis	NM_152330	C14orf31	chromosome 14 open reading frame 31
216202_s_at	hCG22264.2	1.66192	1.73577	Original Analysis	NM_004863	SPTLC2	serine palmitoyltransferase, long chain base subunit 2
222593_s_at	hCG1999084.1	1.65136	1.7084	Original Analysis	NM_023071	FLJ13117	likely ortholog of mouse serine-rich spermatocytes and round spermatid protein, 59kDa
211823_s_at	hCG1778014.1	1.64945	-1.863	Original Analysis	NM_002859	PXN	paxillin
218980_at	hCG2042959	1.64681	-1.55432	Original Analysis	NM_025135	KIAA1695	hypothetical protein FLJ22297
203252_at	hCG21052.2	1.6399	1.63441	Original Analysis	NM_005851	DOC-1R	tumor suppressor deleted in oral cancer-related 1
210613_s_at	hCG40059.3	1.63517	1.64149	Original Analysis	NM_004711	SYNGR1	synaptogyrin 1 isoform 1a
225481_at	hCG22006.4	1.6347	1.71648	Original Analysis	NM_152330	C14orf31	chromosome 14 open reading frame 31
204026_s_at	hCG2024276	1.63417	1.90749	Original Analysis	NM_007057	ZWINT	ZW10 interactor
225799_at	hCG1809076.2	1.63251	1.55248	Original Analysis	NM_052871	MGC4677	hypothetical protein MGC4677
226751_at	hCG22215.2	1.63189	1.53212	Original Analysis	NM_015463	DKFZP566K1924	DKFZP566K1924 protein
238587_at	hCG19082.3	1.62997	1.66029	Original Analysis	NM_032873	KIAA1959	nm23-phosphorylated unknown substrate
218258_at	hCG2020048	1.62798	1.54501	Original Analysis	NM_015972	RPAC2	RNA polymerase I 16 kDa subunit
209905_at	hCG39031.3	1.62175	2.04631	Original Analysis	NM_002142	HOXA9	homeobox protein A9 isoform b
225610_at	hCG2011540	1.61336	2.03007	Original Analysis	NM_152306	URF2	Np95-like ring finger protein isoform a
201569_s_at	hCG17294.3	1.61124	1.61284	Original Analysis	NM_015380	CGI-51	CGI-51 protein
202083_s_at	hCG1986627	1.60554	1.51174	Original Analysis	NM_003003	SEC14L1	SEC14 (S. cerevisiae)-like 1
219978_s_at	hCG38853.3	1.6002	1.7651	Original Analysis	NM_018454	ANKT	clone HQ0310 PRO0310p1
232914_s_at	hCG27671.3	1.59919	1.88851	Original Analysis	NM_017695	SYTL2
201566_x_at	hCG1784377.2	1.59918	3.48849	Original Analysis	NM_002166	ID2	inhibitor of DNA binding 2, dominant negative helix-loop-helix protein
222774_s_at	hCG23318.2	1.59803	1.73139	Original Analysis	NM_018092	NETO2	neuropilin- and tolloid-like protein 2 precursor
223307_at	hCG25950.3	1.58975	1.52044	Original Analysis	NM_031299	GRCC8	hypothetical protein MGC2577
205891_at	hCG28935.2	1.58063	1.98704	Original Analysis	NM_000676	ADORA2B	adenosine A2b receptor
212949_at	hCG37300.3	1.57603	1.57718	Original Analysis	NM_015341	BRRN1	barren
205398_s_at	hCG22521.3	1.55843	1.96473	Original Analysis	NM_005902	MADH3	MAD, mothers against decapentaplegic homolog 3
201714_at	hCG15670.4	1.5561	-1.60875	Original Analysis	NM_001070	TUBG1	tubulin, gamma 1
230264_s_at	hCG1982256	1.55584	2.20384	Original Analysis	NM_003916	AP1S2	adaptor-related protein complex 1 sigma 2 subunit
222594_s_at	hCG1999084.1	1.55184	1.7084	Original Analysis	NM_023071	FLJ13117	likely ortholog of mouse serine-rich spermatocytes and round spermatid protein, 59kDa
209772_s_at	hCG27168.2	1.54962	4.38507	Original Analysis	NM_013230	CD24	CD24 antigen (small cell lung carcinoma cluster 4 antigen)
224753_at	hCG23394.3	1.5489	1.56602	Original Analysis	NM_080668	MGC16386	hypothetical protein MGC16386
212646_at	hCG2042522	1.5441	2.51831	Original Analysis	D42043	KIAA0084	KIAA0084
224833_at	hCG1732038.3	1.5434	2.4897	Original Analysis	NM_005238	ETS1	v-ets erythroblastosis virus E26 oncogene homolog 1
218001_at	hCG28727.3	1.54295	1.59115	Original Analysis	NM_016034	MRPS2	mitochondrial ribosomal protein S2
234749_s_at	hCG42591.3	1.53699	1.80127	Original Analysis	NM_015426	DKFZP434C245	DKFZP434C245 protein
200875_s_at	hCG39617.2	1.53277	1.67772	Original Analysis	NM_006392	NOL5A	nucleolar protein 5A (56kDa with KKE
224521_s_at	hCG25275.2	1.52813	1.58952	Original Analysis	NM_032358	MGC13183	hypothetical protein MGC13183
201149_s_at	hCG41415.3	1.51996	23.2871	Original Analysis	NM_000362	TIMP3	tissue inhibitor of metalloproteinase 3
227165_at	hCG31113.4	1.50817	1.59432	Original Analysis	NM_145061	C13orf3	chromosome 13 open reading frame 3
221864_at	hCG21162.4	-1.5015	-4.08814	Original Analysis	NM_152288	MGC13024	hypothetical protein MGC13024
205084_at	hCG17195.3	-1.51268	-1.76063	Original Analysis	NM_018844	BAP29	B-cell receptor-associated protein BAP29
214459_x_at	hCG2005653	-1.5152	-1.87526	Original Analysis	M12679	HUMMHCW1A	HUMMHCW1A
205717_x_at	hCG1982215.1	-1.5169	-1.64962	Original Analysis	NM_002588	PCDHGC3	protocadherin gamma subfamily C, 3 isoform 1 precursor
205830_at	hCG37527.3	-1.52124	-1.68967	Original Analysis	NM_004362	CLGN	calmegin
218034_at	hCG17349.2	-1.52179	-1.81878	Original Analysis	NM_016068	CGI-135	CGI-135 protein
211709_s_at	hCG22930.2	-1.52311	-2.5296	Original Analysis	NM_002975	SCGF	stem cell growth factor; lymphocyte secreted C-type lectin
222240_s_at	hCG2001462	-1.52381	-1.55468	Original Analysis	NM_016368	ISYNA1	myo-inositol 1-phosphate synthase A1
220761_s_at	hCG1812765.1	-1.52548	-1.51199	Original Analysis	NM_016281	JIK	STE20-like kinase
204595_s_at	hCG16685.3	-1.52807	-1.62747	Original Analysis	NM_003155	STC1	stanniocalcin 1
212171_x_at	hCG18998.4	-1.53186	-2.95823	Original Analysis	NM_003376	VEGF	vascular endothelial growth factor
212993_at	hCG1814693.1	-1.5344	-2.38658	Original Analysis	NM_005870	SAP18	sin3 associated polypeptide p18
204932_at	hCG21268.3	-1.53516	-1.7952	Original Analysis	NM_002546	TNFRSF11B	osteoprotegerin precursor
202479_s_at	hCG15902.3	-1.53974	-1.69684	Original Analysis	NM_021643	GS3955	tribbles homolog 2
208786_s_at	hCG1640631.2	-1.54875	-1.55157	Original Analysis	NM_022818	MAP1LC3B	microtubule-associated proteins 1A
221449_s_at	hCG1811698.1	-1.55157	-2.0982	Original Analysis	NM_030790	CDA08	T-cell immunomodulatory protein
204086_at	hCG73093.3	-1.55277	-92.3361	Original Analysis	NM_006115	PRAME	preferentially expressed antigen in melanoma
217762_s_at	hCG37211.3	-1.55441	-2.3335	Original Analysis	NM_006868	RAB31	RAB31, member RAS oncogene family
210951_x_at	hCG38865.4	-1.55809	-2.16095	Original Analysis	NM_004580	RAB27A	RAB27A, member RAS oncogene family
213018_at	hCG2027302.1	-1.56145	-1.65549	Original Analysis	NM_021167	ODAG	ocular development-associated gene
51158_at	hCG1641814.2	-1.56284	-5.04032	Original Analysis	AI801973	---	---
210904_s_at	hCG1741666.2	-1.56372	-1.56529	Original Analysis	NM_001560	IL13RA1	interleukin 13 receptor, alpha 1 precursor
204224_s_at	hCG22618.3	-1.56826	-2.23879	Original Analysis	NM_000161	GCH1	GTP cyclohydrolase 1 (dopa-responsive dystonia)
206025_s_at	hCG41965.2	-1.5689	-6.37389	Original Analysis	NM_007115	TNFAIP6	tumor necrosis factor, alpha-induced protein 6 precursor
208812_x_at	hCG2005653	-1.57075	-1.87526	Original Analysis	NM_002117	HLA-C	major histocompatibility complex, class I, C precursor
208893_s_at	hCG26604.2	-1.57759	-1.57011	Original Analysis	NM_001946	DUSP6	dual specificity phosphatase 6 isoform a
233955_x_at	hCG1640204.3	-1.57955	-2.57659	Original Analysis	NM_016463	HSPC195	hypothetical protein HSPC195
224516_s_at	hCG1640204.3	-1.57983	-2.57659	Original Analysis	NM_016463	HSPC195	hypothetical protein HSPC195
210191_s_at	hCG38637.2	-1.58018	-1.52856	Original Analysis	NM_006608	PHTF1	putative homeodomain transcription factor 1
201554_x_at	hCG21210.3	-1.58697	-1.58806	Original Analysis	NM_004130	GYG	glycogenin
201580_s_at	hCG39598.4	-1.58876	-1.84274	Original Analysis	NM_021156	DJ971N18.2	hypothetical protein DJ971N18.2
203066_at	hCG1811158.1	-1.58972	-2.89939	Original Analysis	NM_014863	GALNAC4S-6ST	B cell RAG associated protein
218313_s_at	hCG1815074.1	-1.59066	-1.69466	Original Analysis	NM_017423	GALNT7	polypeptide N-acetylgalactosaminyltransferase 7
201749_at	hCG38869.3	-1.5937	-1.85822	Original Analysis	BF969352	---	---
201646_at	hCG23840.2	-1.59772	-1.97363	Original Analysis	AA885297	---	---
211675_s_at	hCG18576.3	-1.60182	-1.52121	Original Analysis	AF054589	HIC	HIC
212110_at	hCG15998.2	-1.60351	-1.70614	Original Analysis	D31887	KIAA0062	KIAA0062
209515_s_at	hCG38865.4	-1.60545	-2.16095	Original Analysis	NM_004580	RAB27A	RAB27A, member RAS oncogene family
221729_at	hCG1776254.2	-1.60606	-1.84305	Original Analysis	NM_000393	COL5A2	alpha 2 type V collagen preproprotein
209621_s_at	hCG16314.3	-1.60622	-1.94175	Original Analysis	NM_014476	ALP	alpha-actinin-2-associated LIM protein
209079_x_at	hCG1982215.1	-1.61179	-1.64962	Original Analysis	NM_018912	PCDHGA1	protocadherin gamma subfamily A, 1 isoform 1 precursor
209514_s_at	hCG38865.4	-1.6122	-2.16095	Original Analysis	NM_004580	RAB27A	RAB27A, member RAS oncogene family
225002_s_at	hCG1736510.1	-1.6122	-1.53752	Original Analysis	NM_015411	DKFZP566I1024	DKFZP566I1024 protein
200696_s_at	hCG27454.4	-1.61387	-2.09714	Original Analysis	NM_000177	GSN	gelsolin (amyloidosis, Finnish type)
214730_s_at	hCG1980142	-1.61684	-2.46664	Original Analysis	NM_012201	GLG1	golgi apparatus protein 1
209596_at	hCG1981880	-1.61844	-6.9808	Original Analysis	NM_015419	DKFZp564I1922	adlican
218541_s_at	hCG1640844.3	-1.61951	-4.16563	Original Analysis	NM_020130	C8orf4	chromosome 8 open reading frame 4
213455_at	hCG39019.2	-1.62014	-1.94689	Original Analysis	NM_017958	PLEKHB2	pleckstrin homology domain containing, family B (evectins) member 2
205899_at	hCG32831.4	-1.62411	-2.32164	Original Analysis	NM_003914	CCNA1	cyclin A1
212221_x_at	hCG1993933	-1.62419	-2.09223	Original Analysis	AL117536	---	---
202202_s_at	hCG32955.3	-1.62705	-3.03159	Original Analysis	NM_002290	LAMA4	laminin, alpha 4 precursor
209010_s_at	hCG36991.3	-1.62737	-1.64363	Original Analysis	NM_007118	TRIO	triple functional domain (PTPRF interacting)
211876_x_at	hCG1982215.1	-1.63004	-1.64962	Original Analysis	NM_018914	PCDHGA11	protocadherin gamma subfamily A, 11 isoform 1 precursor
206026_s_at	hCG41965.2	-1.63556	-6.37389	Original Analysis	NM_007115	TNFAIP6	tumor necrosis factor, alpha-induced protein 6 precursor
204963_at	hCG38035.3	-1.63663	-1.88708	Original Analysis	NM_005086	SSPN	sarcospan
204596_s_at	hCG16685.3	-1.63696	-1.62747	Original Analysis	NM_003155	STC1	stanniocalcin 1
225245_x_at	hCG1639762.3	-1.63757	-2.21976	Original Analysis	NM_018267	H2AFJ	H2A histone family, member J isoform 1
200838_at	hCG1990887	-1.63969	-1.88982	Original Analysis	NM_001908	CTSB	cathepsin B preproprotein
209619_at	hCG1980739	-1.64015	-1.89584	Original Analysis	NM_004355	CD74	invariant gamma chain
227897_at	hCG27429.3	-1.64039	1.56852	Original Analysis	NM_002886	E1B-AP5	RAP2B, member of RAS oncogene family
207714_s_at	hCG26462.3	-1.64099	-1.59574	Original Analysis	NM_004353	SERPINH2	serine (or cysteine) proteinase inhibitor, clade H, member 1
204597_x_at	hCG16685.3	-1.64228	-1.62747	Original Analysis	NM_003155	STC1	stanniocalcin 1
209228_x_at	hCG1993968	-1.64525	-1.84206	Original Analysis	NM_006765	N33	Putative prostate cancer tumor suppressor isoform a
202827_s_at	hCG41974.3	-1.64631	-2.3809	Original Analysis	NM_004995	MMP14	matrix metalloproteinase 14 preproprotein
219288_at	hCG23836.3	-1.64655	-2.0182	Original Analysis	NM_020685	HT021	HT021
208689_s_at	hCG37142.2	-1.65333	-1.64233	Original Analysis	NM_002951	RPN2	ribophorin II
39402_at	hCG16263.2	-1.65453	-2.88834	Original Analysis	NM_000576	IL1B	interleukin 1, beta proprotein
216352_x_at	hCG1982215.1	-1.65519	-1.64962	Original Analysis	NM_018916	PCDHGA3	protocadherin gamma subfamily A, 3 isoform 1 precursor
203889_at	hCG1811965.1	-1.65815	-2.5894	Original Analysis	NM_003020	SGNE1	secretory granule, neuroendocrine protein 1 (7B2 protein)
201163_s_at	hCG1746984.1	-1.6608	-1.76725	Original Analysis	NM_001553	IGFBP7	insulin-like growth factor binding protein 7
216526_x_at	hCG2005653	-1.66113	-1.87526	Original Analysis	NM_002117	HLA-C	major histocompatibility complex, class I, C precursor
201487_at	hCG20783.3	-1.66561	-1.81633	Original Analysis	NM_001814	CTSC	cathepsin C isoform a preproprotein
202710_at	hCG19198.2	-1.67375	-1.89656	Original Analysis	NM_005868	BET1	BET1 homolog
200839_s_at	hCG1990887	-1.67836	-1.88982	Original Analysis	NM_001908	CTSB	cathepsin B preproprotein
212012_at	hCG16913.3	-1.69022	-2.50119	Original Analysis	AF200348	---	---
200660_at	hCG16921.3	-1.69216	-2.52953	Original Analysis	NM_005620	S100A11	S100 calcium binding protein A11 (calgizzarin)
219181_at	hCG24488.2	-1.69311	-2.16694	Original Analysis	NM_006033	LIPG	endothelial lipase precursor
211048_s_at	hCG15300.3	-1.69325	-1.70401	Original Analysis	NM_004911	ERP70	protein disulfide isomerase related protein (calcium-binding protein, intestinal-related)
213399_x_at	hCG37142.2	-1.69756	-1.64233	Original Analysis	NM_002951	RPN2	ribophorin II
203324_s_at	hCG39087.4	-1.70486	-2.21862	Original Analysis	NM_001233	CAV2	caveolin 2
205433_at	hCG14822.3	-1.70926	-2.48595	Original Analysis	NM_000055	BCHE	butyrylcholinesterase precursor
201505_at	hCG17112.2	-1.7135	-2.11037	Original Analysis	NM_002291	LAMB1	laminin, beta 1 precursor
200756_x_at	hCG41656.4	-1.72756	-1.96302	Original Analysis	NM_001219	CALU	calumenin precursor
208025_s_at	hCG1818533.1	-1.73247	-1.90017	Original Analysis	NM_003483	HMGA2	high mobility group AT-hook 2
213491_x_at	hCG37142.2	-1.73301	-1.64233	Original Analysis	NM_002951	RPN2	ribophorin II
202435_s_at	hCG14819.2	-1.73467	-6.7981	Original Analysis	NM_000104	CYP1B1	cytochrome P450, family 1, subfamily B, polypeptide 1
219410_at	hCG1811389.1	-1.73677	-2.01645	Original Analysis	NM_018004	FLJ10134	hypothetical protein FLJ10134
208891_at	hCG26604.2	-1.74146	-1.57011	Original Analysis	NM_001946	DUSP6	dual specificity phosphatase 6 isoform a
211799_x_at	hCG2005653	-1.74438	-1.87526	Original Analysis	NM_002117	HLA-C	major histocompatibility complex, class I, C precursor
208937_s_at	hCG37143.3	-1.75429	-1.82455	Original Analysis	NM_002165	ID1	inhibitor of DNA binding 1 isoform a
221024_s_at	hCG40024.3	-1.75476	-6.92425	Original Analysis	NM_030777	SLC2A10	solute carrier family 2 (facilitated glucose transporter), member 10
208962_s_at	hCG40849.2	-1.75602	-1.58546	Original Analysis	NM_013402	FADS1	fatty acid desaturase 1
204726_at	hCG38474.2	-1.75654	-3.0361	Original Analysis	NM_001257	CDH13	cadherin 13 preproprotein
216064_s_at	hCG39047.2	-1.75911	-2.14823	Original Analysis	NM_000027	AGA	aspartylglucosaminidase precursor
201954_at	hCG19475.3	-1.76196	-2.66078	Original Analysis	NM_005720	ARPC1B	actin related protein 2
205067_at	hCG16263.2	-1.77148	-2.88834	Original Analysis	NM_000576	IL1B	interleukin 1, beta proprotein
201925_s_at	hCG22206.2	-1.77365	-1.59905	Original Analysis	NM_000574	DAF	decay accelerating factor for complement (CD55, Cromer blood group system)
215506_s_at	hCG22732.3	-1.7739	-3.11837	Original Analysis	NM_004675	ARHI	ras homolog I
211066_x_at	hCG1982215.1	-1.77775	-1.64962	Original Analysis	NM_002588	PCDHGC3	protocadherin gamma subfamily C, 3 isoform 1 precursor
210993_s_at	hCG37398.3	-1.77892	-2.52653	Original Analysis	NM_005900	MADH1	MAD, mothers against decapentaplegic homolog 1
211527_x_at	hCG18998.4	-1.78622	-2.95823	Original Analysis	NM_003376	VEGF	vascular endothelial growth factor
209505_at	hCG1649176.4	-1.78846	-2.9543	Original Analysis	NM_005654	NR2F1	nuclear receptor subfamily 2, group F, member 1
201735_s_at	hCG1744022.1	-1.78907	-1.52432	Original Analysis	NM_001829	CLCN3	chloride channel 3
221730_at	hCG1776254.2	-1.79337	-1.84305	Original Analysis	NM_000393	COL5A2	alpha 2 type V collagen preproprotein
212169_at	hCG1736513.1	-1.79478	-1.78383	Original Analysis	NM_007270	FKBP9	FK506 binding protein 9, 63 kDa
202478_at	hCG15902.3	-1.81577	-1.69684	Original Analysis	NM_021643	GS3955	tribbles homolog 2
208729_x_at	hCG2005653	-1.83898	-1.87526	Original Analysis	NM_005514	HLA-B	major histocompatibility complex, class I, B
221530_s_at	hCG38036.3	-1.84013	-2.31884	Original Analysis	NM_030762	BHLHB3	basic helix-loop-helix domain containing, class B, 3
205334_at	hCG15470.3	-1.84077	-3.04414	Original Analysis	NM_006271	S100A1	S100 calcium binding protein A1
212063_at	hCG1811182.2	-1.85216	-1.83254	Original Analysis	NM_000610	CD44	CD44 antigen (homing function and Indian blood group system)
215485_s_at	hCG28476.2	-1.85333	-4.4611	Original Analysis	NM_000201	ICAM1	intercellular adhesion molecule 1 precursor
201876_at	hCG1640820.2	-1.86407	-2.19645	Original Analysis	NM_000305	PON2	paraoxonase 2
216841_s_at	hCG34035.3	-1.86592	-2.86049	Original Analysis	NM_000636	SOD2	superoxide dismutase 2, mitochondrial
221844_x_at	hCG1787020.1	-1.87575	-1.72652	Original Analysis	NM_021928	FLJ22059	hypothetical protein FLJ22649 similar to signal peptidase SPC22
200906_s_at	hCG2026123.1	-1.88048	-3.10328	Original Analysis	NM_016081	KIAA0992	palladin
208892_s_at	hCG26604.2	-1.88711	-1.57011	Original Analysis	NM_001946	DUSP6	dual specificity phosphatase 6 isoform a
203854_at	hCG21044.3	-1.8889	-4.02755	Original Analysis	NM_000204	IF	I factor (complement)
212223_at	hCG1993933	-1.89764	-2.09223	Original Analysis	AL117536	---	---
215223_s_at	hCG34035.3	-1.90389	-2.86049	Original Analysis	NM_000636	SOD2	superoxide dismutase 2, mitochondrial
200644_at	hCG1788236.2	-1.92152	-1.53844	Original Analysis	NM_023009	MLP	MARCKS-like protein
200757_s_at	hCG41656.4	-1.92374	-1.96302	Original Analysis	NM_001219	CALU	calumenin precursor
212092_at	hCG1642748.3	-1.93454	-24.4379	Original Analysis	NM_015068	PEG10	paternally expressed 10
204584_at	hCG39212.2	-1.94148	-2.8192	Original Analysis	NM_000425	L1CAM	L1 cell adhesion molecule isoform 1 precursor
209684_at	hCG22463.3	-1.94507	-1.68902	Original Analysis	NM_018993	RIN2	ras association (RalGDS
205174_s_at	hCG16901.3	-1.94814	-2.55148	Original Analysis	NM_012413	QPCT	glutaminyl-peptide cyclotransferase precursor
210605_s_at	hCG26628.2	-1.94867	-2.36178	Original Analysis	NM_005928	MFGE8	milk fat globule-EGF factor 8 protein
205266_at	hCG41296.3	-1.95286	-3.53095	Original Analysis	NM_002309	LIF	leukemia inhibitory factor (cholinergic differentiation factor)
206336_at	hCG16362.1	-1.96843	-8.74891	Original Analysis	NM_002993	CXCL6	chemokine (C-X-C motif) ligand 6 (granulocyte chemotactic protein 2)
202075_s_at	hCG37180.3	-1.97453	-2.39504	Original Analysis	NM_006227	PLTP	phospholipid transfer protein
203476_at	hCG401114.3	-1.97566	-2.4253	Original Analysis	NM_006670	TPBG	5T4 oncofetal trophoblast glycoprotein
217767_at	hCG23054.3	-1.978	-19.2456	Original Analysis	NM_000064	C3	complement component 3 precursor
229290_at	hCG1643188.2	-1.97875	-8.71536	Original Analysis	AI692575	---	---
201744_s_at	hCG24108.2	-1.99187	-2.89763	Original Analysis	NM_002345	LUM	lumican
201348_at	hCG39155.3	-1.99633	-1.64309	Original Analysis	NM_002084	GPX3	plasma glutathione peroxidase 3 precursor
204933_s_at	hCG21268.3	-1.99904	-1.7952	Original Analysis	NM_002546	TNFRSF11B	osteoprotegerin precursor
211744_s_at	hCG37075.3	-2.00144	-2.53338	Original Analysis	NM_001779	CD58	CD58 antigen, (lymphocyte function-associated antigen 3)
200755_s_at	hCG41656.4	-2.00489	-1.96302	Original Analysis	NM_001219	CALU	calumenin precursor
216942_s_at	hCG37075.3	-2.04528	-2.53338	Original Analysis	NM_001779	CD58	CD58 antigen, (lymphocyte function-associated antigen 3)
203752_s_at	hCG2001475	-2.0585	-2.15397	Original Analysis	NM_005354	JUND	jun D proto-oncogene
208949_s_at	hCG22119.2	-2.06156	-2.05558	Original Analysis	NM_002306	LGALS3	lectin, galactoside-binding, soluble, 3 (galectin 3)
210512_s_at	hCG18998.4	-2.06688	-2.95823	Original Analysis	NM_003376	VEGF	vascular endothelial growth factor
203343_at	hCG38554.3	-2.07138	-1.59269	Original Analysis	NM_003359	UGDH	UDP-glucose dehydrogenase
213619_at	hCG96156.1	-2.07749	1.54395	Original Analysis	NM_005520	HNRPH1	heterogeneous nuclear ribonucleoprotein H1
203562_at	hCG38917.3	-2.08	-3.36338	Original Analysis	NM_005103	FEZ1	zygin 1 isoform 1
224918_x_at	hCG25167.4	-2.08786	-2.96244	Original Analysis	NM_020300	MGST1	microsomal glutathione S-transferase 1
202370_s_at	hCG28838.2	-2.13547	-1.76941	Original Analysis	NM_001755	CBFB	core-binding factor, beta subunit isoform 2
211911_x_at	hCG2005653	-2.14339	-1.87526	Original Analysis	NM_005514	HLA-B	major histocompatibility complex, class I, B
223278_at	hCG18943.3	-2.14675	-2.89746	Original Analysis	NM_004004	GJB2	gap junction protein, beta 2, 26kDa (connexin 26)
209140_x_at	hCG2005653	-2.15903	-1.87526	Original Analysis	NM_005514	HLA-B	major histocompatibility complex, class I, B
214845_s_at	hCG41656.4	-2.16431	-1.96302	Original Analysis	NM_001219	CALU	calumenin precursor
205173_x_at	hCG37075.3	-2.17505	-2.53338	Original Analysis	NM_001779	CD58	CD58 antigen, (lymphocyte function-associated antigen 3)
231736_x_at	hCG25167.4	-2.18217	-2.96244	Original Analysis	NM_020300	MGST1	microsomal glutathione S-transferase 1
201581_at	hCG39598.4	-2.18613	-1.84274	Original Analysis	NM_021156	DJ971N18.2	hypothetical protein DJ971N18.2
210830_s_at	hCG1640820.2	-2.20308	-2.19645	Original Analysis	NM_000305	PON2	paraoxonase 2
207819_s_at	hCG1743207.2	-2.20425	-5.19022	Original Analysis	NM_000443	ABCB4	ATP-binding cassette, subfamily B, member 4 isoform A
212094_at	hCG1642748.3	-2.2098	-24.4379	Original Analysis	NM_015068	PEG10	paternally expressed 10
223000_s_at	hCG20857.3	-2.21259	-3.40657	Original Analysis	NM_016946	F11R	F11 receptor isoform a precursor
202687_s_at	hCG20249.3	-2.21651	-4.06421	Original Analysis	NM_003810	TNFSF10	tumor necrosis factor (ligand) superfamily, member 10
217979_at	hCG17375.4	-2.23164	-3.00409	Original Analysis	NM_014399	NET-6	tetraspan NET-6
202071_at	hCG38363.2	-2.26989	-2.39791	Original Analysis	NM_002999	SDC4	syndecan 4 (amphiglycan, ryudocan)
202181_at	hCG21964.2	-2.2841	-4.88186	Original Analysis	NM_014734	KIAA0247	KIAA0247 gene product
200907_s_at	hCG2026123.1	-2.28854	-3.10328	Original Analysis	NM_016081	KIAA0992	palladin
203789_s_at	hCG17980.4	-2.29137	-2.94499	Original Analysis	NM_006379	SEMA3C	semaphorin 3C
203423_at	hCG16055.3	-2.29838	-3.34582	Original Analysis	NM_002899	RBP1	retinol binding protein 1, cellular
204688_at	hCG17912.2	-2.37886	-3.00806	Original Analysis	NM_003919	SGCE	sarcoglycan, epsilon
202637_s_at	hCG28476.2	-2.42783	-4.4611	Original Analysis	NM_000201	ICAM1	intercellular adhesion molecule 1 precursor
204115_at	hCG19197.2	-2.45254	-2.12422	Original Analysis	NM_004126	GNG11	guanine nucleotide binding protein (G protein), gamma 11
201645_at	hCG29852.3	-2.48114	-3.31796	Original Analysis	NM_002160	TNC	tenascin C (hexabrachion)
200897_s_at	hCG2026123.1	-2.48874	-3.10328	Original Analysis	NM_016081	KIAA0992	palladin
212311_at	hCG1811766.1	-2.49532	-5.21458	Original Analysis	AB018289	KIAA0746	KIAA0746
211071_s_at	hCG1778767.2	-2.51073	-3.89045	Original Analysis	NM_006818	AF1Q	AF1Q protein
204470_at	hCG16368.2	-2.53286	-12.7097	Original Analysis	NM_001511	CXCL1	chemokine (C-X-C motif) ligand 1 (melanoma growth stimulating activity, alpha)
202859_x_at	hCG16372.3	-2.54998	-9.09422	Original Analysis	NM_000584	IL8	interleukin 8 precursor
203028_s_at	hCG1723965.1	-2.57685	-2.54343	Original Analysis	NM_000101	CYBA	flavocytochrome b-558 alpha polypeptide
201015_s_at	hCG1771506.1	-2.60573	-2.17174	Original Analysis	NM_021991	JUP	junction plakoglobin
211506_s_at	hCG16372.3	-2.61411	-9.09422	Original Analysis	AF043337	---	---
201889_at	hCG1982439	-2.77485	-2.56918	Original Analysis	NM_014888	FAM3C	predicted osteoblast protein
221477_s_at	hCG34035.3	-2.77678	-2.86049	Original Analysis	BF575213	---	---
212314_at	hCG1811766.1	-2.80269	-5.21458	Original Analysis	AB018289	KIAA0746	KIAA0746
201842_s_at	hCG16977.3	-2.93763	-2.13584	Original Analysis	NM_004105	EFEMP1	EGF-containing fibulin-like extracellular matrix protein 1 isoform a precursor
209278_s_at	hCG19196.4	-3.0049	-4.89548	Original Analysis	NM_006528	TFPI2	tissue factor pathway inhibitor 2
201185_at	hCG1811157.3	-3.05055	-3.26926	Original Analysis	NM_002775	PRSS11	protease, serine, 11
209821_at	hCG31015.3	-3.22549	-6.26056	Original Analysis	NM_033439	DVS27	DVS27-related protein
205870_at	hCG1785397.3	-3.24549	-7.39208	Original Analysis	NM_000623	BDKRB2	bradykinin receptor B2
202638_s_at	hCG28476.2	-3.26147	-4.4611	Original Analysis	NM_000201	ICAM1	intercellular adhesion molecule 1 precursor
226925_at	hCG17601.3	-3.27268	-4.85107	Original Analysis	NM_152282	FLJ23751	hypothetical protein FLJ23751
206157_at	hCG26914.2	-3.30447	-7.20877	Original Analysis	NM_002852	PTX3	pentaxin-related gene, rapidly induced by IL-1 beta
230746_s_at	hCG16685.3	-3.33589	-1.62747	Original Analysis	NM_003155	STC1	stanniocalcin 1
227705_at	hCG1644532.3	-3.62332	-46.2749	Original Analysis	NM_152278	MGC23947	hypothetical protein MGC23947
207038_at	hCG27295.3	-3.66019	-6.96573	Original Analysis	NM_004694	SLC16A6	solute carrier family 16 (monocarboxylic acid transporters), member 6
205767_at	hCG14966.2	-3.66166	-43.0849	Original Analysis	NM_001432	EREG	epiregulin precursor
201272_at	hCG20344.4	-3.74602	-4.16008	Original Analysis	NM_001628	AKR1B1	aldo-keto reductase family 1, member B1
203404_at	hCG20394.3	-3.98835	-20.404	Original Analysis	NM_014782	ALEX2
202688_at	hCG20249.3	-4.02042	-4.06421	Original Analysis	NM_003810	TNFSF10	tumor necrosis factor (ligand) superfamily, member 10
203868_s_at	hCG32384.3	-4.52632	-3.72578	Original Analysis	NM_001078	VCAM1	vascular cell adhesion molecule 1 isoform a precursor
202436_s_at	hCG14819.2	-4.70168	-6.7981	Original Analysis	NM_000104	CYP1B1	cytochrome P450, family 1, subfamily B, polypeptide 1
230748_at	hCG27295.3	-5.23697	-6.96573	Original Analysis	AI873273	---	---
225681_at	hCG15042.3	-5.34845	-4.55208	Original Analysis	NM_138455	CTHRC1	collagen triple helix repeat containing 1
202437_s_at	hCG14819.2	-6.43625	-6.7981	Original Analysis	NM_000104	CYP1B1	cytochrome P450, family 1, subfamily B, polypeptide 1
219134_at	hCG14667.2	-21.3858	-303.951	Original Analysis	NM_022159	ETL	0
203474_at	hCG37485.2	-24.6366	-106.27	Original Analysis	NM_006633	IQGAP2	IQ motif containing GTPase activating protein 2
224999_at	---	1.8853	n.s.	Revised Analysis	BE878463	---	---
222486_s_at	hCG401141.3	1.79252	n.s.	Revised Analysis	NM_006988	ADAMTS1	a disintegrin and metalloprotease with thrombospondin motifs-1 preproprotein
225685_at	---	1.79146	n.s.	Revised Analysis	AI801777	---	---
202514_at	hCG41192.3	1.77427	n.s.	Revised Analysis	NM_004087	---	0
200071_at	hCG41805.3	1.72063	n.s.	Revised Analysis	NM_005871	SPF30	splicing factor 30, survival of motor neuron-related
204709_s_at	hCG39780.3	1.69649	n.s.	Revised Analysis	NM_004856	KIF23	kinesin family member 23 isoform 2
235292_at	hCG2006314.2	1.67421	n.s.	Revised Analysis	BE875232	---	---
208798_x_at	hCG1790802.3	1.63836	n.s.	Revised Analysis	NM_015003	GOLGIN-67	golgin-67 isoform a
224606_at	---	1.63485	n.s.	Revised Analysis	BG250721	---	---
226661_at	---	1.62812	n.s.	Revised Analysis	NM_152562	FLJ25804	hypothetical protein FLJ25804
229585_at	---	1.60942	n.s.	Revised Analysis	AI803088	---	---
227654_at	---	1.60682	n.s.	Revised Analysis	AI056877	---	---
228729_at	hCG27173.3	1.59009	n.s.	Revised Analysis	NM_031966	CCNB1	cyclin B1
213421_x_at	hCG1793545.2	1.58964	n.s.	Revised Analysis	NM_002771	PRSS3	mesotrypsin preproprotein
225897_at	---	1.58812	n.s.	Revised Analysis	AI709406	---	---
223254_s_at	hCG40907.3	1.58666	n.s.	Revised Analysis	NM_017769	FLJ20333	hypothetical protein FLJ20333
209598_at	hCG1642663.3	1.58533	n.s.	Revised Analysis	NM_007257	PNMA2	paraneoplastic antigen MA2
223492_s_at	hCG2012960	1.57995	n.s.	Revised Analysis	NM_004735	LRRFIP1	leucine rich repeat (in FLII) interacting protein 1
223255_at	hCG40907.3	1.57872	n.s.	Revised Analysis	NM_017769	FLJ20333	hypothetical protein FLJ20333
219030_at	hCG1776859.2	1.57626	n.s.	Revised Analysis	NM_016058	CGI-121	CGI-121 protein
224217_s_at	hCG1780937.1	1.56666	n.s.	Revised Analysis	NM_007051	FAF1	FAS-associated factor 1 isoform a
212846_at	hCG401292.3	1.56547	n.s.	Revised Analysis	D80001	KIAA0179	KIAA0179
204822_at	hCG401205.2	1.55987	n.s.	Revised Analysis	NM_003318	TTK	TTK protein kinase
210357_s_at	hCG39338.3	1.55251	n.s.	Revised Analysis	NM_019025	C20orf16	polyamine oxidase isoform 1
228123_s_at	hCG17626.3	1.5499	n.s.	Revised Analysis	NM_015600	DKFZP434P106	DKFZP434P106 protein
226184_at	hCG1811741.1	1.5489	n.s.	Revised Analysis	AI123567	FHOD2	FHOD2
203764_at	hCG22118.3	1.54468	n.s.	Revised Analysis	NM_014750	DLG7	Drosophila discs large-1 tumor supressor-like
210986_s_at	hCG33495.5	1.54291	n.s.	Revised Analysis	NM_000366	TPM1	tropomyosin 1 (alpha)
222809_x_at	hCG2030155	1.54287	n.s.	Revised Analysis	NM_174979	C14orf65	chromosome 14 open reading frame 65
229447_x_at	hCG2004793	1.5353	n.s.	Revised Analysis	NM_173638	MGC8902	hypothetical protein MGC8902
209921_at	hCG19504.3	1.53374	n.s.	Revised Analysis	NM_014331	SLC7A11	solute carrier family 7, (cationic amino acid transporter, y+ system) member 11
223002_s_at	hCG21102.3	1.53243	n.s.	Revised Analysis	NM_012255	XRN2	5'-3' exoribonuclease 2
225198_at	---	1.53199	n.s.	Revised Analysis	AL571942	---	---
214437_s_at	hCG41231.3	1.52874	n.s.	Revised Analysis	NM_005412	SHMT2	serine hydroxymethyltransferase 2 (mitochondrial)
210764_s_at	hCG23652.3	1.52821	n.s.	Revised Analysis	NM_001554	CYR61	cysteine-rich, angiogenic inducer, 61
220921_at	---	1.5282	n.s.	Revised Analysis	NM_013453	SPANXA1	sperm protein associated with the nucleus, X chromosome, family member A1
222987_s_at	hCG17688.3	1.52766	n.s.	Revised Analysis	NM_016456	TMEM9	transmembrane protein 9
209337_at	hCG27254.3	1.5275	n.s.	Revised Analysis	NM_021144	PSIP2	PC4 and SFRS1 interacting protein 2
210559_s_at	hCG40242.3	1.5273	n.s.	Revised Analysis	NM_001786	CDC2	cell division cycle 2 protein isoform 1
229980_s_at	hCG2019319.1	1.52721	n.s.	Revised Analysis	NM_014426	SNX5	sorting nexin 5
200020_at	hCG1777458.2	1.52708	n.s.	Revised Analysis	NM_007375	TARDBP	TAR DNA binding protein
238699_s_at	hCG1987160.1	1.52581	n.s.	Revised Analysis	NM_003688	CASK	calcium
210935_s_at	hCG19377.3	1.52382	n.s.	Revised Analysis	NM_005112	WDR1	WD repeat-containing protein 1 isoform 2
227345_at	hCG1645071.3	1.52251	n.s.	Revised Analysis	AI738556	---	---
222685_at	hCG1779409.2	1.51856	n.s.	Revised Analysis	NM_017645	FLJ20060	hypothetical protein FLJ20060
228698_at	---	1.51717	n.s.	Revised Analysis	NM_031439	SOX7	SRY-box 7
230508_at	hCG23644.4	1.5169	n.s.	Revised Analysis	AL569601	---	---
202983_at	hCG21212.3	1.51686	n.s.	Revised Analysis	NM_003071	SMARCA3	SWI
222482_at	hCG2032140	1.51678	n.s.	Revised Analysis	NM_018070	SSBP3	single stranded DNA binding protein 3
200058_s_at	hCG37299.3	1.51561	n.s.	Revised Analysis	NM_014014	U5-200KD	U5 snRNP-specific protein, 200-KD
226847_at	hCG40892.3	1.51561	n.s.	Revised Analysis	NM_006350	FST	follistatin isoform FST317 precursor
224599_at	hCG1641589.3	1.51491	n.s.	Revised Analysis	NM_003663	CGGBP1	CGG triplet repeat binding protein 1
210186_s_at	hCG2019616.1	1.51324	n.s.	Revised Analysis	NM_000801	FKBP1A	FK506-binding protein 1A
223649_s_at	hCG1818619.1	1.51163	n.s.	Revised Analysis	NM_016016	CGI-69	CGI-69 protein
201774_s_at	hCG24315.2	1.51157	n.s.	Revised Analysis	NM_014865	CNAP1	chromosome condensation-related SMC-associated protein 1
202929_s_at	hCG2040218	1.50877	n.s.	Revised Analysis	NM_001355	DDT	D-dopachrome tautomerase
223159_s_at	hCG29219.3	1.5045	n.s.	Revised Analysis	NM_014397	NEK6	putative serine-threonine protein kinase
218009_s_at	hCG32579.3	1.50381	n.s.	Revised Analysis	NM_003981	PRC1	protein regulator of cytokinesis 1
228754_at	hCG1995322	1.5033	n.s.	Revised Analysis	BG150485	KIAA1719	KIAA1719
219819_s_at	hCG20836.4	1.50239	n.s.	Revised Analysis	NM_014018	MRPS28	mitochondrial ribosomal protein S28
207266_x_at	hCG15060.2	-1.50396	n.s.	Revised Analysis	NM_016837	RBMS1	RNA binding motif, single stranded interacting protein 1 isoform c
211974_x_at	hCG17120.3	-1.50602	n.s.	Revised Analysis	AL513759	RBPSUH	RBPSUH
202936_s_at	hCG27310.2	-1.5093	n.s.	Revised Analysis	NM_000346	SOX9	transcription factor SOX9
227167_s_at	hCG2014834	-1.5095	n.s.	Revised Analysis	AW511319	---	---
208655_at	hCG24408.3	-1.51144	n.s.	Revised Analysis	NM_006835	CCNI	cyclin I
226946_at	hCG37582.2	-1.51784	n.s.	Revised Analysis	NM_153013	FLJ30596	hypothetical protein FLJ30596
210001_s_at	hCG14617.2	-1.51793	n.s.	Revised Analysis	NM_003745	SOCS1	suppressor of cytokine signaling 1
212918_at	hCG1730491.2	-1.52607	n.s.	Revised Analysis	NM_024854	FLJ22028	hypothetical protein FLJ22028
201448_at	hCG40580.3	-1.52723	n.s.	Revised Analysis	NM_022037	---	0
211985_s_at	hCG21749.3	-1.53525	n.s.	Revised Analysis	AI653730	---	---
201760_s_at	hCG1781802.1	-1.53912	n.s.	Revised Analysis	NM_018639	WSB2	CS box-containing WD protein
205091_x_at	hCG2009728	-1.53929	n.s.	Revised Analysis	NM_002907	RECQL	RecQ protein-like isoform 1
224696_s_at	---	-1.55678	n.s.	Revised Analysis	AI814644	WDR22	WDR22
226545_at	---	-1.55931	n.s.	Revised Analysis	AL110152	---	---
209437_s_at	hCG1811032.3	-1.56292	n.s.	Revised Analysis	NM_006108	SPON1	spondin 1, (f-spondin) extracellular matrix protein
200603_at	hCG28462.3	-1.56853	n.s.	Revised Analysis	NM_002734	PRKAR1A	protein kinase, cAMP-dependent, regulatory, type I, alpha
212077_at	hCG17453.3	-1.58043	n.s.	Revised Analysis	NM_004342	CALD1	caldesmon 1 isoform 3
210511_s_at	hCG17267.3	-1.60992	n.s.	Revised Analysis	NM_002192	INHBA	inhibin beta A subunit precursor
214803_at	---	-1.62821	n.s.	Revised Analysis	BF344237	---	---
226560_at	---	-1.6783	n.s.	Revised Analysis	AA576959	---	---
205573_s_at	hCG31492.3	-1.71327	n.s.	Revised Analysis	NM_015976	SNX7	sorting nexin 7 isoform a
201634_s_at	hCG28205.2	-1.75707	n.s.	Revised Analysis	NM_030579	CYB5-M	cytochrome b5 outer mitochondrial membrane precursor
204475_at	hCG41471.2	5.37081	n.s.	Original Analysis	NM_002421	MMP1	matrix metalloproteinase 1 preproprotein
204614_at	hCG33721.2	3.56586	n.s.	Original Analysis	NM_002575	SERPINB2	serine (or cysteine) proteinase inhibitor, clade B (ovalbumin), member 2
216379_x_at	hCG1646386.3	3.55674	n.s.	Original Analysis	NM_153369	KIAA1919	KIAA1919 protein
229151_at	---	2.61533	n.s.	Original Analysis	BE673587	---	---
201508_at	hCG1643839.3	2.60185	n.s.	Original Analysis	NM_001552	IGFBP4	insulin-like growth factor binding protein 4
225138_at	hCG41051.3	2.24577	n.s.	Original Analysis	NM_017580	TRABID	TRABID protein
224610_at	---	2.17407	n.s.	Original Analysis	AL530869	---	---
224579_at	hCG39512.5	2.17292	n.s.	Original Analysis	AK024263	---	---
202035_s_at	---	2.1703	n.s.	Original Analysis	NM_003012	SFRP1	secreted frizzled-related protein 1
213506_at	---	2.13353	n.s.	Original Analysis	NM_005242	F2RL1	coagulation factor II (thrombin) receptor-like 1 precursor
227971_at	---	2.06273	n.s.	Original Analysis	AI653107	---	---
225806_at	hCG41752.2	2.04916	n.s.	Original Analysis	NM_032876	JUB	jub, ajuba homolog
221580_s_at	hCG20935.3	2.00993	n.s.	Original Analysis	NM_024116	MGC5306	hypothetical protein MGC5306
202037_s_at	hCG1816267.1	2.00143	n.s.	Original Analysis	NM_003012	SFRP1	secreted frizzled-related protein 1
205501_at	hCG2029321	1.99599	n.s.	Original Analysis	AI143879	---	---
209191_at	hCG1641604.4	1.98974	n.s.	Original Analysis	NM_032525	TUBB-5	tubulin beta-5
202036_s_at	hCG1816267.1	1.95927	n.s.	Original Analysis	NM_003012	SFRP1	secreted frizzled-related protein 1
226694_at	hCG28765.3	1.9325	n.s.	Original Analysis	NM_007203	AKAP2	A kinase (PRKA) anchor protein 2 isoform 1
227517_s_at	hCG1796464.2	1.91928	n.s.	Original Analysis	AI056992	---	---
222728_s_at	hCG20935.3	1.88217	n.s.	Original Analysis	NM_024116	MGC5306	hypothetical protein MGC5306
234725_s_at	hCG27446.3	1.88203	n.s.	Original Analysis	NM_020210	SEMA4B	sema domain, immunoglobulin domain (Ig), transmembrane domain (TM) and short cytoplasmic domain, (semaphorin) 4B
201291_s_at	hCG1813144.1	1.86155	n.s.	Original Analysis	NM_001067	TOP2A	DNA topoisomerase II, alpha isozyme
206117_at	hCG33495.5	1.85688	n.s.	Original Analysis	NM_000366	TPM1	tropomyosin 1 (alpha)
202503_s_at	hCG2004507.1	1.8558	n.s.	Original Analysis	NM_014736	KIAA0101	KIAA0101 gene product
232278_s_at	hCG22733.3	1.85075	n.s.	Original Analysis	NM_017779	FLJ20354	hypothetical protein FLJ20354
228158_at	---	1.84879	n.s.	Original Analysis	AI623211	---	---
202679_at	hCG37187.3	1.84809	n.s.	Original Analysis	NM_000271	NPC1	Niemann-Pick disease, type C1
230493_at	---	1.839	n.s.	Original Analysis	AW664964	---	---
224435_at	hCG23735.3	1.81929	n.s.	Original Analysis	NM_032333	MGC4248	hypothetical protein MGC4248
222431_at	hCG29747.3	1.81678	n.s.	Original Analysis	NM_006717	SPIN	spindlin
224761_at	hCG1818067.1	1.80322	n.s.	Original Analysis	NM_006572	GNA13	guanine nucleotide binding protein (G protein), alpha 13
228904_at	---	1.80293	n.s.	Original Analysis	AW510657	---	---
221923_s_at	hCG1978940	1.80212	n.s.	Original Analysis	NM_002520	NPM1	nucleophosmin (nucleolar phosphoprotein B23, numatrin)
234994_at	hCG2030297	1.79261	n.s.	Original Analysis	NM_052913	KIAA1913	KIAA1913 protein
203258_at	hCG23286.3	1.78911	n.s.	Original Analysis	NM_006442	DRAP1	DR1-associated protein 1
212519_at	hCG14891.3	1.7773	n.s.	Original Analysis	NM_003341	UBE2E1	ubiquitin-conjugating enzyme E2E 1 (UBC4
225520_at	hCG2042825	1.77397	n.s.	Original Analysis	NM_015440	DKFZP586G1517	DKFZP586G1517 protein
226022_at	---	1.76939	n.s.	Original Analysis	AU144882	---	---
214794_at	hCG2015367	1.7625	n.s.	Original Analysis	NM_006191	PA2G4	proliferation-associated 2G4, 38kDa
209156_s_at	hCG401253.4	1.75999	n.s.	Original Analysis	NM_001849	COL6A2	alpha 2 type VI collagen isoform 2C2 precursor
200005_at	hCG1776614.2	1.74918	n.s.	Original Analysis	NM_003753	EIF3S7	eukaryotic translation initiation factor 3 subunit 7
206307_s_at	hCG37843.4	1.74434	n.s.	Original Analysis	NM_004472	FOXD1	forkhead box D1
214736_s_at	hCG20629.3	1.74243	n.s.	Original Analysis	NM_001119	ADD1	adducin 1 (alpha) isoform a
222417_s_at	hCG2019319.1	1.7371	n.s.	Original Analysis	NM_014426	SNX5	sorting nexin 5
233878_s_at	hCG21102.3	1.72819	n.s.	Original Analysis	NM_012255	XRN2	5'-3' exoribonuclease 2
201037_at	hCG24941.2	1.72687	n.s.	Original Analysis	NM_002627	PFKP	phosphofructokinase, platelet
200040_at	hCG41606.3	1.7252	n.s.	Original Analysis	NM_006559	KHDRBS1	KH domain containing, RNA binding, signal transduction associated 1
218025_s_at	hCG21955.2	1.71973	n.s.	Original Analysis	NM_006117	PECI	peroxisomal D3,D2-enoyl-CoA isomerase
209408_at	hCG1776116.2	1.71118	n.s.	Original Analysis	NM_006845	KIF2C	kinesin family member 2C
206116_s_at	hCG33495.5	1.71081	n.s.	Original Analysis	NM_000366	TPM1	tropomyosin 1 (alpha)
222958_s_at	hCG22733.3	1.70351	n.s.	Original Analysis	NM_017779	FLJ20354	hypothetical protein FLJ20354
218308_at	hCG18955.3	1.70213	n.s.	Original Analysis	NM_006342	TACC3	transforming, acidic coiled-coil containing protein 3
201195_s_at	hCG1789357.2	1.69127	n.s.	Original Analysis	NM_003486	SLC7A5	solute carrier family 7 (cationic amino acid transporter, y+ system), member 5
222385_x_at	hCG40108.2	1.68756	n.s.	Original Analysis	NM_013336	SEC61A1	Sec61 alpha form 1
221773_at	hCG32371.2	1.68175	n.s.	Original Analysis	AW575374	---	---
216194_s_at	hCG23567.2	1.68101	n.s.	Original Analysis	NM_001281	CKAP1	cytoskeleton-associated protein 1
203910_at	hCG32035.3	1.67921	n.s.	Original Analysis	NM_004815	PARG1	PTPL1-associated RhoGAP 1
225562_at	hCG20145.3	1.67307	n.s.	Original Analysis	NM_007368	RASA3	RAS p21 protein activator 3
208079_s_at	hCG39095.4	1.66739	n.s.	Original Analysis	NM_003158	STK6
211519_s_at	hCG1776116.2	1.66252	n.s.	Original Analysis	NM_006845	KIF2C	kinesin family member 2C
202870_s_at	hCG23164.3	1.65982	n.s.	Original Analysis	NM_001255	CDC20	cell division cycle 20
225168_at	---	1.65833	n.s.	Original Analysis	NM_018027	FLJ10210	hypothetical protein FLJ10210
222611_s_at	hCG2019837	1.65299	n.s.	Original Analysis	NM_018282	PSP1	paraspeckle protein 1
232520_s_at	hCG2019614	1.64849	n.s.	Original Analysis	AK023585	---	---
225105_at	hCG1820713.1	1.64796	n.s.	Original Analysis	BF969397	---	---
226614_s_at	hCG1991018	1.64703	n.s.	Original Analysis	BE856336	C8orf13	C8orf13
205206_at	hCG401093.3	1.64169	n.s.	Original Analysis	NM_000216	KAL1	Kallmann syndrome 1 protein
209642_at	hCG16817.3	1.6405	n.s.	Original Analysis	NM_004336	BUB1	BUB1 budding uninhibited by benzimidazoles 1 homolog
228737_at	hCG38109.2	1.6395	n.s.	Original Analysis	NM_032883	C20orf100	chromosome 20 open reading frame 100
224644_at	hCG1820548.2	1.63875	n.s.	Original Analysis	AV724183	---	---
224841_x_at	hCG1796464.2	1.63689	n.s.	Original Analysis	BF316352	---	---
205047_s_at	hCG18251.2	1.63607	n.s.	Original Analysis	NM_001673	ASNS	asparagine synthetase
239058_at	---	1.6345	n.s.	Original Analysis	BF446723	---	---
235113_at	hCG1640043.3	1.63084	n.s.	Original Analysis	NM_152329	PPIL5	peptidylprolyl isomerase (cyclophilin) like 5
227862_at	hCG2042144	1.62976	n.s.	Original Analysis	AA037766	---	---
201951_at	hCG27958.2	1.62657	n.s.	Original Analysis	NM_001627	ALCAM	activated leukocyte cell adhesion molecule
202580_x_at	hCG1731745.1	1.62514	n.s.	Original Analysis	NM_021953	FOXM1	forkhead box M1
201952_at	hCG27958.2	1.62443	n.s.	Original Analysis	NM_001627	ALCAM	activated leukocyte cell adhesion molecule
218611_at	hCG1766702.2	1.62328	n.s.	Original Analysis	NM_016545	IER5	immediate early response 5
43544_at	hCG1811454.1	1.62303	n.s.	Original Analysis	NM_005481	TRAP95	thyroid hormone receptor-associated protein, 95-kD subunit
229353_s_at	hCG2025844	1.61991	n.s.	Original Analysis	NM_022731	NUCKS	similar to rat nuclear ubiquitous casein kinase 2
209464_at	hCG31281.4	1.61572	n.s.	Original Analysis	NM_004217	STK12	serine
227846_at	---	1.61553	n.s.	Original Analysis	NM_007223	GPR	putative G protein coupled receptor
224791_at	hCG2009092.1	1.61408	n.s.	Original Analysis	W03103	DDEF1	0
226574_at	hCG2019837	1.61163	n.s.	Original Analysis	NM_018282	PSP1	paraspeckle protein 1
201324_at	hCG26571.3	1.60733	n.s.	Original Analysis	NM_001423	EMP1	epithelial membrane protein 1
208030_s_at	hCG20629.3	1.60261	n.s.	Original Analysis	NM_001119	ADD1	adducin 1 (alpha) isoform a
214710_s_at	hCG27173.3	1.59965	n.s.	Original Analysis	NM_031966	CCNB1	cyclin B1
238974_at	hCG20963.2	1.59958	n.s.	Original Analysis	NM_153689	FLJ38973	hypothetical protein FLJ38973
207390_s_at	hCG41293.3	1.59949	n.s.	Original Analysis	NM_006932	SMTN	smoothelin isoform c
222467_s_at	hCG26461.2	1.59352	n.s.	Original Analysis	NM_018312	C11orf23	sporulation-induced transcript 4-associated protein
209427_at	hCG41293.3	1.59222	n.s.	Original Analysis	NM_006932	SMTN	smoothelin isoform c
218813_s_at	hCG30604.3	1.59139	n.s.	Original Analysis	NM_020145	SH3GLB2	SH3-containing protein SH3GLB2
224311_s_at	hCG34334.2	1.58832	n.s.	Original Analysis	NM_016289	MO25	MO25 protein
222988_s_at	hCG17688.3	1.58799	n.s.	Original Analysis	NM_016456	TMEM9	transmembrane protein 9
213524_s_at	hCG1641564.2	1.58747	n.s.	Original Analysis	NM_015714	G0S2	putative lymphocyte G0
204805_s_at	hCG2022619	1.58687	n.s.	Original Analysis	NM_006026	TGM2	transglutaminase 2 (C polypeptide, protein-glutamine-gamma-glutamyltransferase)
221938_x_at	hCG1811454.1	1.58555	n.s.	Original Analysis	NM_005481	TRAP95	thyroid hormone receptor-associated protein, 95-kD subunit
223096_at	hCG32478.2	1.57806	n.s.	Original Analysis	NM_015934	NOP5/NOP58	nucleolar protein NOP5
202014_at	hCG39112.2	1.57603	n.s.	Original Analysis	NM_014330	PPP1R15A	protein phosphatase 1, regulatory subunit 15A
233827_s_at	hCG2014578	1.57531	n.s.	Original Analysis	NM_007192	SUPT16H	chromatin-specific transcription elongation factor large subunit
225131_at	hCG41051.3	1.57372	n.s.	Original Analysis	NM_017580	TRABID	TRABID protein
200609_s_at	hCG19377.3	1.57094	n.s.	Original Analysis	NM_017491	WDR1	WD repeat-containing protein 1 isoform 2
219787_s_at	hCG1811567.1	1.57086	n.s.	Original Analysis	NM_018098	ECT2	epithelial cell transforming sequence 2 oncogene protein
223024_at	hCG36931.2	1.56573	n.s.	Original Analysis	NM_032493	AP1M1	adaptor-related protein complex 1, mu 1 subunit
201292_at	hCG1813144.1	1.55978	n.s.	Original Analysis	NM_001067	TOP2A	DNA topoisomerase II, alpha isozyme
202567_at	hCG1733744.2	1.5575	n.s.	Original Analysis	NM_004175	SNRPD3	small nuclear ribonucleoprotein polypeptide D3
221059_s_at	hCG1641566.2	1.5562	n.s.	Original Analysis	NM_021615	CHST6	coactosin-like 1
218355_at	hCG15346.3	1.55307	n.s.	Original Analysis	NM_012310	KIF4A	kinesin family member 4
219477_s_at	hCG29569.3	1.55133	n.s.	Original Analysis	NM_018676	THSD1	TMTSP for transmembrane molecule with thrombospondin module
201289_at	hCG23652.3	1.55013	n.s.	Original Analysis	NM_001554	CYR61	cysteine-rich, angiogenic inducer, 61
224947_at	hCG1646721.2	1.54917	n.s.	Original Analysis	NM_032015	RNF26	ring finger protein 26
239413_at	---	1.54833	n.s.	Original Analysis	AI130715	---	---
37028_at	hCG39112.2	1.54737	n.s.	Original Analysis	NM_014330	PPP1R15A	protein phosphatase 1, regulatory subunit 15A
218014_at	hCG27465.3	1.54466	n.s.	Original Analysis	NM_024844	PCNT1	pericentrin 1
200709_at	hCG2019616.1	1.54304	n.s.	Original Analysis	NM_000801	FKBP1A	FK506-binding protein 1A
208752_x_at	hCG1774052.2	1.53799	n.s.	Original Analysis	NM_004537	NAP1L1	nucleosome assembly protein 1-like 1
210987_x_at	hCG33495.5	1.53676	n.s.	Original Analysis	M19267	---	---
210220_at	hCG1771356.1	1.52975	n.s.	Original Analysis	NM_001466	FZD2	frizzled 2
202726_at	hCG15029.3	1.5233	n.s.	Original Analysis	NM_000234	LIG1	DNA ligase I
201995_at	hCG1641378.3	1.52237	n.s.	Original Analysis	NM_000127	EXT1	exostoses (multiple) 1
231973_s_at	NM_022662.1	1.51973	n.s.	Original Analysis	AK001223	---	---
207922_s_at	hCG1646851.3	1.51649	n.s.	Original Analysis	NM_005882	MAEA	macrophage erythroblast attacher
211759_x_at	hCG23568.3	1.51241	n.s.	Original Analysis	NM_001281	CKAP1	cytoskeleton-associated protein 1
201325_s_at	hCG26571.3	1.51105	n.s.	Original Analysis	NM_001423	EMP1	epithelial membrane protein 1
209529_at	hCG18528.2	1.50708	n.s.	Original Analysis	NM_003712	PPAP2C	phosphatidic acid phosphatase type 2C isoform 1
209488_s_at	hCG14793.3	1.50684	n.s.	Original Analysis	NM_006867	RBPMS	RNA-binding protein with multiple splicing
210014_x_at	hCG39616.3	1.50391	n.s.	Original Analysis	NM_006899	IDH3B	isocitrate dehydrogenase 3, beta subunit isoform a precursor
204745_x_at	hCG21792.2	-1.50137	n.s.	Original Analysis	NM_005950	MT1G	metallothionein 1G
211984_at	hCG21749.3	-1.51955	n.s.	Original Analysis	AI653730	---	---
229299_at	hCG37582.2	-1.52623	n.s.	Original Analysis	NM_153013	FLJ30596	hypothetical protein FLJ30596
205120_s_at	hCG20638.2	-1.52688	n.s.	Original Analysis	NM_000232	SGCB	sarcoglycan, beta (43kDa dystrophin-associated glycoprotein)
200665_s_at	hCG39149.2	-1.53121	n.s.	Original Analysis	NM_003118	SPARC	secreted protein, acidic, cysteine-rich (osteonectin)
200801_x_at	hCG15971.2	-1.53313	n.s.	Original Analysis	NM_001101	ACTB	beta actin
218718_at	hCG1744579.2	-1.53579	n.s.	Original Analysis	NM_016205	PDGFC	platelet-derived growth factor C precursor
37408_at	hCG32213.3	-1.53582	n.s.	Original Analysis	NM_006039	MRC2	mannose receptor, C type 2
213932_x_at	hCG1748536.2	-1.53886	n.s.	Original Analysis	NM_002116	HLA-A	major histocompatibility complex, class I, A precursor
200704_at	hCG14909.2	-1.54005	n.s.	Original Analysis	NM_004862	PIG7	LPS-induced TNF-alpha factor
209030_s_at	hCG1731806.1	-1.55333	n.s.	Original Analysis	NM_014333	IGSF4	immunoglobulin superfamily, member 4
212205_at	hCG19242.3	-1.558	n.s.	Original Analysis	NM_012412	H2AV	histone H2A.F
200950_at	hCG19476.2	-1.57072	n.s.	Original Analysis	NM_006409	ARPC1A	actin related protein 2
219529_at	hCG1780828.2	-1.57719	n.s.	Original Analysis	NM_004669	CLIC3	chloride intracellular channel 3
209157_at	hCG21797.3	-1.57729	n.s.	Original Analysis	NM_004222	DNAJA2
200847_s_at	hCG16500.2	-1.58078	n.s.	Original Analysis	NM_016127	MGC8721	hypothetical protein MGC8721
214040_s_at	hCG1784731.1	-1.58912	n.s.	Original Analysis	NM_000177	GSN	gelsolin (amyloidosis, Finnish type)
209426_s_at	hCG37068.1	-1.58995	n.s.	Original Analysis	NM_014324	AMACR	alpha-methylacyl-CoA racemase
212185_x_at	hCG2025554	-1.59393	n.s.	Original Analysis	NM_005953	MT2A	metallothionein 2A
212956_at	hCG38728.2	-1.59923	n.s.	Original Analysis	AB020689	KIAA0882	KIAA0882
204159_at	hCG40289.1	-1.60873	n.s.	Original Analysis	NM_001262	CDKN2C	cyclin-dependent kinase inhibitor 2C
202614_at	hCG1640762.3	-1.6193	n.s.	Original Analysis	NM_006345	C4orf1	chromosome 4 open reading frame 1
201930_at	hCG25753.2	-1.62085	n.s.	Original Analysis	NM_005915	MCM6	MCM6 minichromosome maintenance deficient 6 (MIS5 homolog, S. pombe)
212136_at	---	-1.62554	n.s.	Original Analysis	NM_001684	ATP2B4	ATPase, Ca++ transporting, plasma membrane 4
218102_at	hCG25164.3	-1.65722	n.s.	Original Analysis	NM_015954	CGI-26	CGI-26 protein
224990_at	hCG2027063	-1.66392	n.s.	Original Analysis	NM_174921	LOC201895	hypothetical protein LOC201895
215111_s_at	hCG1641368.3	-1.67112	n.s.	Original Analysis	NM_006022	TSC22	transforming growth factor beta-stimulated protein TSC-22
203748_x_at	hCG15060.2	-1.68626	n.s.	Original Analysis	NM_016839	RBMS1	RNA binding motif, single stranded interacting protein 1 isoform c
212193_s_at	hCG36852.3	-1.6921	n.s.	Original Analysis	NM_015315	LARP	KIAA0731 protein
214687_x_at	hCG1811258.3	-1.69448	n.s.	Original Analysis	NM_000034	ALDOA	aldolase A
209994_s_at	hCG20818.4	-1.69889	n.s.	Original Analysis	NM_000927	ABCB1	ATP-binding cassette, sub-family B (MDR
213048_s_at	hCG22892.3	-1.7003	n.s.	Original Analysis	NM_003011	SET	SET translocation (myeloid leukemia-associated)
205381_at	hCG19212.3	-1.70111	n.s.	Original Analysis	NM_005824	P37NB	37 kDa leucine-rich repeat (LRR) protein
210371_s_at	hCG2032433	-1.70768	n.s.	Original Analysis	NM_005610	RBBP4	retinoblastoma binding protein 4
220939_s_at	hCG23669.2	-1.71253	n.s.	Original Analysis	NM_017743	DPP8	dipeptidyl peptidase 8 isoform 2
208656_s_at	hCG24408.3	-1.72123	n.s.	Original Analysis	NM_006835	CCNI	cyclin I
201238_s_at	hCG37884.3	-1.72221	n.s.	Original Analysis	NM_006136	CAPZA2	capping protein (actin filament) muscle Z-line, alpha 2
201533_at	hCG27815.3	-1.72313	n.s.	Original Analysis	NM_001904	CTNNB1	catenin (cadherin-associated protein), beta 1, 88kDa
201616_s_at	hCG17453.3	-1.74957	n.s.	Original Analysis	NM_004342	CALD1	caldesmon 1 isoform 3
210130_s_at	hCG23366.2	-1.76888	n.s.	Original Analysis	NM_003273	TM7SF2	transmembrane 7 superfamily member 2
204285_s_at	hCG1776475.1	-1.76972	n.s.	Original Analysis	NM_021127	PMAIP1	phorbol-12-myristate-13-acetate-induced protein 1
209868_s_at	hCG15060.2	-1.77617	n.s.	Original Analysis	NM_002897	RBMS1	RNA binding motif, single stranded interacting protein 1 isoform c
224733_at	hCG28845.2	-1.78199	n.s.	Original Analysis	NM_144601	CKLFSF3	chemokine-like factor super family 3 isoform a
201170_s_at	hCG20358.2	-1.78244	n.s.	Original Analysis	NM_003670	BHLHB2	differentiated embryo chondrocyte expressed gene 1
215313_x_at	hCG1748536.2	-1.78425	n.s.	Original Analysis	NM_002116	HLA-A	major histocompatibility complex, class I, A precursor
212412_at	---	-1.78897	n.s.	Original Analysis	AV715767	---	---
201312_s_at	hCG14922.3	-1.80372	n.s.	Original Analysis	NM_003022	SH3BGRL	SH3 domain binding glutamic acid-rich protein like
214091_s_at	---	-1.81534	n.s.	Original Analysis	NM_002084	GPX3	plasma glutathione peroxidase 3 precursor
202310_s_at	hCG29609.3	-1.81954	n.s.	Original Analysis	NM_000088	COL1A1	alpha 1 type I collagen preproprotein
209031_at	hCG1731806.1	-1.82289	n.s.	Original Analysis	NM_014333	IGSF4	immunoglobulin superfamily, member 4
227052_at	hCG2027063	-1.82742	n.s.	Original Analysis	AI810669	---	---
228335_at	hCG18247.3	-1.82969	n.s.	Original Analysis	NM_005602	CLDN11	oligodendrocyte transmembrane protein
202314_at	hCG18765.2	-1.87364	n.s.	Original Analysis	NM_000786	CYP51A1	cytochrome P450, family 51
200966_x_at	hCG1811258.3	-1.88232	n.s.	Original Analysis	NM_000034	ALDOA	aldolase A
201237_at	hCG37884.3	-1.88979	n.s.	Original Analysis	NM_006136	CAPZA2	capping protein (actin filament) muscle Z-line, alpha 2
216231_s_at	hCG1786707.4	-1.89115	n.s.	Original Analysis	NM_004048	B2M	beta-2-microglobulin
202180_s_at	hCG1770706.3	-1.89588	n.s.	Original Analysis	NM_017458	MVP	major vault protein
225664_at	hCG16842.2	-1.9084	n.s.	Original Analysis	NM_004370	COL12A1	alpha 1 type XII collagen long isoform precursor
202620_s_at	hCG16089.3	-1.91307	n.s.	Original Analysis	NM_000935	PLOD2	procollagen-lysine, 2-oxoglutarate 5-dioxygenase (lysine hydroxylase) 2
201891_s_at	hCG1786707.4	-1.92182	n.s.	Original Analysis	NM_004048	B2M	beta-2-microglobulin
211959_at	hCG16384.2	-1.92935	n.s.	Original Analysis	NM_000599	IGFBP5	insulin-like growth factor binding protein 5
201617_x_at	hCG17453.3	-1.95046	n.s.	Original Analysis	NM_004342	CALD1	caldesmon 1 isoform 3
209146_at	hCG16097.3	-1.96479	n.s.	Original Analysis	NM_006745	SC4MOL	sterol-C4-methyl oxidase-like
216607_s_at	---	-1.96781	n.s.	Original Analysis	U40053	---	0
229872_s_at	---	-1.99621	n.s.	Original Analysis	NM_024615	FLJ23790	hypothetical protein FLJ21308
212070_at	hCG1811664.1	-2.00337	n.s.	Original Analysis	NM_005682	GPR56	G protein-coupled receptor 56
230175_s_at	hCG18894.4	-2.03849	n.s.	Original Analysis	NM_080927	ESDN	endothelial and smooth muscle cell-derived neuropilin-like protein
209436_at	hCG1811032.3	-2.05132	n.s.	Original Analysis	NM_006108	SPON1	spondin 1, (f-spondin) extracellular matrix protein
208829_at	hCG17519.4	-2.11153	n.s.	Original Analysis	NM_003190	TAPBP	tapasin isoform 1 precursor
213655_at	hCG1988149	-2.23304	n.s.	Original Analysis	NM_006761	YWHAE	tyrosine 3
209101_at	hCG22108.3	-2.42031	n.s.	Original Analysis	NM_001901	CTGF	connective tissue growth factor
226400_at	hCG1820627.1	-2.46676	n.s.	Original Analysis	NM_001791	CDC42	cell division cycle 42 isoform 1
213872_at	hCG37518.3	-2.79556	n.s.	Original Analysis	NM_030939	FLJ12619	chromosome 6 open reading frame 62
209277_at	---	-2.9649	n.s.	Original Analysis	NM_006528	TFPI2	tissue factor pathway inhibitor 2
227404_s_at	hCG18777.1	-3.42747	n.s.	Original Analysis	NM_001964	EGR1	early growth response 1
