# Supplementary material for: Cross-platform expression profiling demonstrates that SV40 small tumor antigen activates Notch, Hedgehog, and Wnt signaling in human cells
Source: BMC Cancer. 2006 Mar 7;6:54. doi: 10.1186/1471-2407-6-54 (PMC1420312; doi:10.1186/1471-2407-6-54)
Supplement: Additional file 3 — Supplementary Table 3 – excel spreadsheet – TableS3.xls Genes identified as significant by Affymetrix, but not confirmed by AB1700 [file 1471-2407-6-54-S3.xls]

## Sheet: 178 Affymetrix not confirmed
Supplementary Table 3: Genes Identified as significant by Affymetrix, but not confirmed by AB1700
Not Confirmed probe sets = 202
Not Confirmed unique genes = 178
Gene ID	AB Gene	Affymetrix Fold Change	AB1700 Fold	Accession	Symbol	Gene Name
204475_at	hCG41471.2	5.37081	1.39	NM_002421	MMP1	matrix metalloproteinase 1 (interstitial collagenase)
204614_at	hCG33721.2	3.56586	-1.10956	NM_002575	SERPINB2	serine (or cysteine) proteinase inhibitor, clade B (ovalbumin), member 2
201508_at	hCG1643839.3	2.60185	1.42203	NM_001552	IGFBP4	insulin-like growth factor binding protein 4
225138_at	hCG41051.3	2.24577	1.47813	NM_017580	TRABID	TRAF-binding protein domain
224610_at		2.17407	--	AL530869		Homo sapiens, clone IMAGE:3457003, mRNA, mRNA sequence
224579_at	hCG39512.5	2.17292	1.23334	AK024263		Homo sapiens cDNA FLJ14201 fis, clone NT2RP3002955, mRNA sequence
202035_s_at	NM_003012.2	2.1703	1.46178	NM_003012	SFRP1	secreted frizzled-related protein 1
225806_at	hCG41752.2	2.04916	1.36921	NM_032876	JUB	likely ortholog of mouse ajuba
221580_s_at	hCG20935.3	2.00993	1.2101	NM_024116	MGC5306	hypothetical protein MGC5306
202037_s_at	hCG1816267.1	2.00143	1.3514	NM_003012	SFRP1	secreted frizzled-related protein 1
205501_at	hCG2029321	1.99599	1.09473	AI143879		Homo sapiens cDNA FLJ25677 fis, clone TST04054, mRNA sequence
209191_at	hCG1641604.4	1.98974	1.41995	NM_032525	TUBB-5	tubulin beta-5
202036_s_at	hCG1816267.1	1.95927	1.3514	NM_003012	SFRP1	secreted frizzled-related protein 1
226694_at	hCG28765.3	1.9325	1.32915	NM_007203	AKAP2	A kinase (PRKA) anchor protein 2
227517_s_at	hCG1796464.2	1.91928	1.09312	AI056992		Homo sapiens, clone IMAGE:5267691, mRNA, mRNA sequence
222728_s_at	hCG20935.3	1.88217	1.2101	NM_024116	MGC5306	hypothetical protein MGC5306
234725_s_at	hCG27446.3	1.88203	1.06493	AK026133	SEMA4B	sema domain, immunoglobulin domain (Ig), (semaphorin) 4B
201291_s_at	hCG1813144.1	1.86155	1.22153	NM_001067	TOP2A	topoisomerase (DNA) II alpha 170kDa
206117_at	hCG33495.5	1.85688	1.4542	NM_000366	TPM1	tropomyosin 1 (alpha)
202503_s_at	hCG2004507.1	1.8558	-1.0095	NM_014736	KIAA0101	KIAA0101 gene product
232278_s_at	hCG22733.3	1.85075	1.12835	NM_017779	FLJ20354	hypothetical protein FLJ20354
228158_at		1.84879	--	AI623211		ESTs, Highly similar to A43542 lymphocyte-specific protein 1 - human [H.sapiens]
202679_at	hCG37187.3	1.84809	1.23715	NM_000271	NPC1	Niemann-Pick disease, type C1
230493_at		1.839	--	AW664964		ESTs, Weakly similar to hypothetical protein FLJ20489 [Homo sapiens] [H.sapiens]
224435_at	hCG23735.3	1.81929	1.49307	NM_032333	MGC4248	hypothetical protein MGC4248
222431_at	hCG29747.3	1.81678	1.40696	NM_006717	SPIN	spindlin
224761_at	hCG1818067.1	1.80322	1.34345	NM_006572	GNA13	guanine nucleotide binding protein (G protein), alpha 13
228904_at	hCG29352.2	1.80293	1.12878	NM_002146	HOXB3	Homeobox B3
221923_s_at	hCG1978940	1.80212	1.16855	NM_002520	NPM1	nucleophosmin (nucleolar phosphoprotein B23, numatrin)
234994_at	hCG2030297	1.79261	1.33772	AA088177	KIAA1913	KIAA1913 protein
203258_at	hCG23286.3	1.78911	1.31339	NM_006442	DRAP1	DR1-associated protein 1 (negative cofactor 2 alpha)
212519_at	hCG14891.3	1.7773	1.19227	NM_003341	UBE2E1	ubiquitin-conjugating enzyme E2E 1 (UBC4/5 homolog, yeast)
225520_at	hCG2042825	1.77397	1.09432	NM_015440	DKFZP586G1517	DKFZP586G1517 protein
226022_at		1.76939	--	AU144882		Homo sapiens cDNA FLJ13545 fis, clone PLACE1006867, mRNA sequence
214794_at	hCG2015367	1.7625	1.38948	BF669264		ErbB3 binding protein EBP1 [Homo sapiens], mRNA sequence
209156_s_at	hCG401253.4	1.75999	-1.16513	NM_001849	COL6A2	collagen, type VI, alpha 2
200005_at	hCG1776614.2	1.74918	1.05054	NM_003753	EIF3S7	eukaryotic translation initiation factor 3, subunit 7 zeta, 66/67kDa
206307_s_at	hCG37843.4	1.74434	1.20251	NM_004472	FOXD1	forkhead box D1
214736_s_at	hCG20629.3	1.74243	1.21292	NM_001119	ADD1	adducin 1 (alpha)
222417_s_at	hCG2019319.1	1.7371	1.39816	NM_014426	SNX5	sorting nexin 5
233878_s_at	hCG21102.3	1.72819	1.38815	BE536170	XRN2	5'-3' exoribonuclease 2
201037_at	hCG24941.2	1.72687	1.28334	NM_002627	PFKP	phosphofructokinase, platelet
200040_at	hCG41606.3	1.7252	1.01188	NM_006559	KHDRBS1	KH domain containing, RNA binding, signal transduction associated 1
218025_s_at	hCG21955.2	1.71973	1.1604	NM_006117	PECI	peroxisomal D3,D2-enoyl-CoA isomerase
209408_at	hCG1776116.2	1.71118	1.14676	NM_006845	KNSL6	kinesin-like 6 (mitotic centromere-associated kinesin)
206116_s_at	hCG33495.5	1.71081	1.4542	NM_000366	TPM1	tropomyosin 1 (alpha)
222958_s_at	hCG22733.3	1.70351	1.12835	NM_017779	FLJ20354	hypothetical protein FLJ20354
218308_at	hCG18955.3	1.70213	1.09356	NM_006342	TACC3	transforming, acidic coiled-coil containing protein 3
201195_s_at	hCG1789357.2	1.69127	-1.08069	NM_003486	SLC7A5	solute carrier family 7 (cationic amino acid transporter, y+ system), member 5
222385_x_at	hCG40108.2	1.68756	1.16016	NM_013336	SEC61A1	protein transport protein SEC61 alpha subunit isoform 1
221773_at	hCG32371.2	1.68175	1.34454	AW575374		Homo sapiens cDNA: FLJ22425 fis, clone HRC08686, mRNA sequence
216194_s_at	hCG23567.2	1.68101	-1.29462	NM_001281	CKAP1	cytoskeleton-associated protein 1
203910_at	hCG32035.3	1.67921	1.20636	NM_004815	PARG1	PTPL1-associated RhoGAP 1
225562_at	hCG20145.3	1.67307	-1.07262	NM_007368	GAP1IP4BP	Ins(1,3,4,5)P4-binding protein
208079_s_at	hCG39095.4	1.66739	1.22299	NM_003158	STK6	serine/threonine kinase 6
211519_s_at	hCG1776116.2	1.66252	1.14676	NM_006845	KNSL6	kinesin-like 6 (mitotic centromere-associated kinesin)
202870_s_at	hCG23164.3	1.65982	1.47786	NM_001255	CDC20	CDC20 cell division cycle 20 homolog (S. cerevisiae)
222611_s_at	hCG2019837	1.65299	1.29558	NM_018282	PSP1	paraspeckle protein 1
232520_s_at	hCG2019614	1.64849	1.27993	AK023585		Homo sapiens cDNA FLJ13523 fis, clone PLACE1005968, mRNA sequence
225105_at	hCG1820713.1	1.64796	1.47661	BF969397		Homo sapiens cDNA FLJ32437 fis, clone SKMUS2001398, mRNA sequence
226614_s_at	hCG1991018	1.64703	-1.4111	BE856336	C8orf13	chromosome 8 open reading frame 13
205206_at	hCG401093.3	1.64169	2.81374	NM_000216	KAL1	Kallmann syndrome 1 sequence
209642_at	hCG16817.3	1.6405	1.3225	NM_004336	BUB1	BUB1 budding uninhibited by benzimidazoles 1 homolog (yeast)
228737_at	hCG38109.2	1.6395	1.1339	NM_032883	C20orf100	chromosome 20 open reading frame 100
224644_at	hCG1820548.2	1.63875	1.0772	AV724183		Homo sapiens cDNA FLJ31362 fis, clone NB9N41000011, mRNA sequence
224841_x_at	hCG1796464.2	1.63689	1.09312	BF316352		Homo sapiens mRNA; cDNA DKFZp564D0164 (from clone DKFZp564D0164), mRNA sequence
205047_s_at	hCG18251.2	1.63607	1.01925	NM_001673	ASNS	asparagine synthetase
239058_at		1.6345	--	BF446723		ESTs, Highly similar to CETP_HUMAN Cholesteryl ester transfer protein precursor
235113_at	hCG1640043.3	1.63084	1.47192	NM_152329	PPIL5	peptidylprolyl isomerase (cyclophilin) like 5
227862_at	hCG2042144	1.62976	1.49942	AA037766		ESTs, Moderately similar to beige protein homolog; Lysosomal trafficking regulator
201951_at	hCG27958.2	1.62657	1.3441	NM_001627	ALCAM	activated leukocyte cell adhesion molecule
202580_x_at	hCG1731745.1	1.62514	1.23284	NM_021953	FOXM1	forkhead box M1
201952_at	hCG27958.2	1.62443	1.3441	NM_001627	ALCAM	activated leukocyte cell adhesion molecule
218611_at	hCG1766702.2	1.62328	1.34971	NM_016545	IER5	immediate early response 5
43544_at	hCG1811454.1	1.62303	1.3553	NM_005481	TRAP95	thyroid hormone receptor-associated protein, 95-kD subunit
229353_s_at	hCG2025844	1.61991	-1.09249	NM_022731	NUCKS	similar to rat nuclear ubiquitous casein kinase 2
223598_at	hCG14678.2	1.61755	1.29241	NM_020390	EIF5A2	eukaryotic translation initiation factor 5A2
209464_at	hCG31281.4	1.61572	1.26268	NM_004217	STK12	serine/threonine kinase 12
227846_at	hCG37403.2	1.61553	1.41063	NM_007223	GPR	putative G protein coupled receptor
224791_at	hCG2009092.1	1.61408	1.1753	NM_018482	DDEF1	development and differentiation enhancing factor 1
226574_at	hCG2019837	1.61163	1.29558	NM_018282	PSP1	paraspeckle protein 1
201324_at	hCG26571.3	1.60733	1.31439	NM_001423	EMP1	epithelial membrane protein 1
208030_s_at	hCG20629.3	1.60261	1.21292	NM_001119	ADD1	adducin 1 (alpha)
214710_s_at	hCG27173.3	1.59965	1.23957	NM_031966	CCNB1	cyclin B1
238974_at	hCG20963.2	1.59958	1.16127	NM_153689	FLJ38973	hypothetical protein FLJ38973
207390_s_at	hCG41293.3	1.59949	-1.00615	NM_006932	SMTN	smoothelin
222467_s_at	hCG26461.2	1.59352	1.20361	NM_018312	C11orf23	chromosome 11 open reading frame 23
209427_at	hCG41293.3	1.59222	-1.00615	NM_006932	SMTN	smoothelin
218813_s_at	hCG30604.3	1.59139	-1.04184	NM_020145	SH3GLB2	SH3-domain GRB2-like endophilin B2
224311_s_at	hCG34334.2	1.58832	1.03394	AF151824		CGI-66 protein [Homo sapiens], mRNA sequence
222988_s_at	hCG17688.3	1.58799	-1.03572	NM_016456	TMEM9	transmembrane protein 9
213524_s_at	hCG1641564.2	1.58747	1.00361	NM_015714	G0S2	putative lymphocyte G0/G1 switch gene
204805_s_at	hCG2022619	1.58687	1.07357	NM_006026	H1FX	H1 histone family, member X
221938_x_at	hCG1811454.1	1.58555	1.3553	NM_005481	TRAP95	thyroid hormone receptor-associated protein, 95-kD subunit
223096_at	hCG32478.2	1.57806	1.22702	NM_015934	NOP5/NOP58	nucleolar protein NOP5/NOP58
202014_at	hCG39112.2	1.57603	1.14359	NM_014330	PPP1R15A	protein phosphatase 1, regulatory (inhibitor) subunit 15A
233827_s_at	hCG2014578	1.57531	1.45868	NM_007192	SUPT16H	suppressor of Ty 16 homolog (S. cerevisiae)
225131_at	hCG41051.3	1.57372	1.47813	NM_017580	TRABID	TRAF-binding protein domain
200609_s_at	hCG19377.3	1.57094	1.1734	NM_005112	WDR1	WD repeat domain 1
219787_s_at	hCG1811567.1	1.57086	1.10313	NM_018098	ECT2	epithelial cell transforming sequence 2 oncogene
223024_at	hCG36931.2	1.56573	1.23236	NM_032493	AP1M1	adaptor-related protein complex 1, mu 1 subunit
201292_at	hCG1813144.1	1.55978	1.22153	NM_001067	TOP2A	topoisomerase (DNA) II alpha 170kDa
202567_at	hCG1733744.2	1.5575	1.44436	NM_004175	SNRPD3	small nuclear ribonucleoprotein D3 polypeptide 18kDa
221059_s_at	hCG1641566.2	1.5562	-1.13236	NM_021615	CHST6	carbohydrate (N-acetylglucosamine 6-O) sulfotransferase 6
218355_at	hCG15346.3	1.55307	1.13427	NM_012310	KIF4A	kinesin family member 4A
219477_s_at	hCG29569.3	1.55133	1.13201	NM_018676	TMTSP	TMTSP for transmembrane molecule with thrombospondin module
201289_at	hCG23652.3	1.55013	1.24923	NM_001554	CYR61	cysteine-rich, angiogenic inducer, 61
224947_at	hCG1646721.2	1.54917	1.22302	NM_032015	RNF26	ring finger protein 26
239413_at		1.54833	--	AI130715		ESTs, Highly similar to ACH3_HUMAN Neuronal acetylcholine receptor protein, alpha-3 chain
37028_at	hCG39112.2	1.54737	1.14359	NM_014330	PPP1R15A	protein phosphatase 1, regulatory (inhibitor) subunit 15A
218014_at	hCG27465.3	1.54466	1.20393	NM_024844	PCNT1	pericentrin 1
200709_at	hCG2019616.1	1.54304	1.15629	NM_000801	FKBP1A	FK506 binding protein 1A, 12kDa
208752_x_at	hCG1774052.2	1.53799	1.46355	NM_004537	NAP1L1	nucleosome assembly protein 1-like 1
210987_x_at	hCG33495.5	1.53676	1.4542	NM_000366	TPM1	tropomyosin 1 (alpha)
210220_at	hCG1771356.1	1.52975	1.42411	NM_001466	FZD2	frizzled homolog 2 (Drosophila)
202726_at	hCG15029.3	1.5233	1.45201	NM_000234	LIG1	ligase I, DNA, ATP-dependent
201995_at	hCG1641378.3	1.52237	1.07201	NM_000127	EXT1	exostoses (multiple) 1
231973_s_at	NM_022662.1	1.51973	1.01882	NM_022662	ANAPC1	anaphase-promoting complex 1 (meiotic checkpoint regulator)
207922_s_at	hCG1646851.3	1.51649	1.4231	NM_005882	MAEA	macrophage erythroblast attacher
211759_x_at	hCG23568.3	1.51241	1.22661	NM_001281	CKAP1	cytoskeleton-associated protein 1
201325_s_at	hCG26571.3	1.51105	1.31439	NM_001423	EMP1	epithelial membrane protein 1
209529_at	hCG18528.2	1.50708	1.10949	NM_003712	PPAP2C	phosphatidic acid phosphatase type 2C
209488_s_at	hCG14793.3	1.50684	1.2029	NM_006867	RBPMS	RNA-binding protein gene with multiple splicing
210014_x_at	hCG39616.3	1.50391	1.25145	NM_006899	IDH3B	isocitrate dehydrogenase 3 (NAD+) beta
204745_x_at	hCG21792.2	-1.50137	1.29339	NM_005950	MT1G	metallothionein 1G
211984_at	hCG21749.3	-1.51955	-1.45968	AI653730		Homo sapiens calmodulin-I (CALM1) mRNA, 3'UTR, partial sequence, mRNA sequence
229299_at	hCG37582.2	-1.52623	-1.27622	NM_153013	FLJ30596	hypothetical protein FLJ30596
205120_s_at	hCG20638.2	-1.52688	-1.38388	NM_000232	SGCB	sarcoglycan, beta (43kDa dystrophin-associated glycoprotein)
200665_s_at	hCG39149.2	-1.53121	-1.44915	NM_003118	SPARC	secreted protein, acidic, cysteine-rich (osteonectin)
200801_x_at	hCG15971.2	-1.53313	-1.45302	NM_001101	ACTB	actin, beta
218718_at	hCG1744579.2	-1.53579	-1.193	NM_016205	PDGFC	platelet derived growth factor C
37408_at	hCG32213.3	-1.53582	-1.35767	NM_006039	MRC2	mannose receptor, C type 2
213932_x_at	hCG1748536.2	-1.53886	-1.08115	NM_002116	HLA-A	major histocompatibility complex, class I, A
200704_at	hCG14909.2	-1.54005	-1.25283	NM_004862	PIG7	LPS-induced TNF-alpha factor
211600_at	hCG1642143.2	-1.54074	1.07647	U20489		0
209030_s_at	hCG1731806.1	-1.55333	1.51113	NM_014333	IGSF4	immunoglobulin superfamily, member 4
212205_at	hCG19242.3	-1.558	1.10194	NM_012412	H2AV	histone H2A.F/Z variant
200950_at	hCG19476.2	-1.57072	-1.27157	NM_006409	ARPC1A	actin related protein 2/3 complex, subunit 1A, 41kDa
219529_at	hCG1780828.2	-1.57719	1.15078	NM_004669	CLIC3	chloride intracellular channel 3
209157_at	hCG21797.3	-1.57729	-1.18239	NM_004222	DNAJA2	DnaJ (Hsp40) homolog, subfamily A, member 2
200847_s_at	hCG16500.2	-1.58078	-1.44945	NM_016127	MGC8721	hypothetical protein MGC8721
209426_s_at	hCG37068.1	-1.58995	-1.1834	NM_014324	AMACR	alpha-methylacyl-CoA racemase
212185_x_at	hCG2025554	-1.59393	-1.35481	NM_005953	MT2A	metallothionein 2A
212956_at	hCG38728.2	-1.59923	1.0839	AB020689	KIAA0882	KIAA0882 protein
204159_at	hCG40289.1	-1.60873	-1.29451	NM_001262	CDKN2C	cyclin-dependent kinase inhibitor 2C (p18, inhibits CDK4)
202614_at	hCG1640762.3	-1.6193	-1.35405	NM_006345	C4orf1	chromosome 4 open reading frame 1
201930_at	hCG25753.2	-1.62085	-1.03044	NM_005915	MCM6	MCM6 minichromosome maintenance deficient 6 (MIS5 homolog, S. pombe) (S. cerevisiae)
208078_s_at	hCG1820868.1	-1.63942	1.02415	NM_030751	TCF8	transcription factor 8 (represses interleukin 2 expression)
218102_at	hCG25164.3	-1.65722	-1.26285	NM_015954	CGI-26	CGI-26 protein
224990_at	hCG2027063	-1.66392	-1.12285	BE972723		Homo sapiens cDNA FLJ13289 fis, clone OVARC1001170, mRNA sequence
215111_s_at	hCG1641368.3	-1.67112	-1.11482	NM_006022	TSC22	transforming growth factor beta-stimulated protein TSC-22
203748_x_at	hCG15060.2	-1.68626	-1.22749	NM_002897	RBMS1	RNA binding motif, single stranded interacting protein 1
212193_s_at	hCG36852.3	-1.6921	-1.02224	NM_015315	LARP	likely ortholog of mouse la related protein
214687_x_at	hCG1811258.3	-1.69448	-1.42909	NM_000034	ALDOA	aldolase A, fructose-bisphosphate
209994_s_at	hCG20818.4	-1.69889	-1.32475	NM_000927	ABCB1	ATP-binding cassette, sub-family B (MDR/TAP), member 1
213048_s_at	hCG22892.3	-1.7003	-1.00645	NM_003011	SET	SET translocation (myeloid leukemia-associated)
205381_at	hCG19212.3	-1.70111	1.15107	NM_005824	P37NB	37 kDa leucine-rich repeat (LRR) protein
210371_s_at	hCG2032433	-1.70768	-1.09562	NM_005610	RBBP4	retinoblastoma binding protein 4
220939_s_at	hCG23669.2	-1.71253	-1.48781	NM_017743	DPP8	dipeptidylpeptidase 8
208656_s_at	hCG24408.3	-1.72123	-1.12552	NM_006835	CCNI	cyclin I
201238_s_at	hCG37884.3	-1.72221	-1.3799	NM_006136	CAPZA2	capping protein (actin filament) muscle Z-line, alpha 2
201533_at	hCG27815.3	-1.72313	-1.40704	NM_001904	CTNNB1	catenin (cadherin-associated protein), beta 1, 88kDa
228204_at	hCG18905.3	-1.73467	-1.36468	NM_002796	PSMB4	proteasome (prosome, macropain) subunit, beta type, 4
227307_at	hCG1811169.3	-1.74789	1.29194	NM_130783	LOC90139	tetraspanin similiar to uroplakin 1
201616_s_at	hCG17453.3	-1.74957	-1.43583	NM_004342	CALD1	caldesmon 1
210130_s_at	hCG23366.2	-1.76888	-1.12801	NM_003273	TM7SF2	transmembrane 7 superfamily member 2
204285_s_at	hCG1776475.1	-1.76972	-1.43384	NM_021127	PMAIP1	phorbol-12-myristate-13-acetate-induced protein 1
209868_s_at	hCG15060.2	-1.77617	-1.22749	NM_002897	RBMS1	RNA binding motif, single stranded interacting protein 1
224733_at	hCG28845.2	-1.78199	-1.42828	NM_144601	CKLFSF3	chemokine-like factor super family 3
201170_s_at	hCG20358.2	-1.78244	-1.48764	NM_003670	BHLHB2	basic helix-loop-helix domain containing, class B, 2
215313_x_at	hCG1748536.2	-1.78425	-1.08115	NM_002116	HLA-A	major histocompatibility complex, class I, A
212412_at		-1.78897	--	AV715767		Homo sapiens mRNA; cDNA DKFZp564A072 (from clone DKFZp564A072), mRNA sequence
201312_s_at	hCG14922.3	-1.80372	-1.23699	NM_003022	SH3BGRL	SH3 domain binding glutamic acid-rich protein like
229067_at		-1.81314	--	BF977829		ESTs, Weakly similar to RHG4_HUMAN Rho-GTPase-activating protein 4 (Rho-GAP C1)
202310_s_at	hCG29609.3	-1.81954	-1.47057	NM_000088	COL1A1	collagen, type I, alpha 1
209031_at	hCG1731806.1	-1.82289	1.51113	NM_014333	IGSF4	immunoglobulin superfamily, member 4
227052_at	hCG2027063	-1.82742	-1.12285	AI810669		ESTs, Moderately similar to hypothetical protein FLJ20378 [Homo sapiens] [H.sapiens]
228335_at	hCG18247.3	-1.82969	-1.09911	NM_005602	CLDN11	claudin 11 (oligodendrocyte transmembrane protein)
202314_at	hCG18765.2	-1.87364	-1.23267	NM_000786	CYP51	cytochrome P450, 51 (lanosterol 14-alpha-demethylase)
200966_x_at	hCG1811258.3	-1.88232	-1.42909	NM_000034	ALDOA	aldolase A, fructose-bisphosphate
201237_at	hCG37884.3	-1.88979	-1.3799	NM_006136	CAPZA2	capping protein (actin filament) muscle Z-line, alpha 2
216231_s_at	hCG1786707.4	-1.89115	-1.29978	NM_004048	B2M	beta-2-microglobulin
202180_s_at	hCG1770706.3	-1.89588	-1.0247	NM_005115	MVP	major vault protein
225664_at	hCG16842.2	-1.9084	-1.04827	NM_004370	COL12A1	collagen, type XII, alpha 1
202620_s_at	hCG16089.3	-1.91307	1.06674	NM_000935	PLOD2	procollagen-lysine, 2-oxoglutarate 5-dioxygenase (lysine hydroxylase) 2
201891_s_at	hCG1786707.4	-1.92182	-1.29978	NM_004048	B2M	beta-2-microglobulin
211959_at	hCG16384.2	-1.92935	-1.17605	L27560		Unknown (protein for IMAGE:4183312) [Homo sapiens], mRNA sequence
201617_x_at	hCG17453.3	-1.95046	-1.43583	NM_004342	CALD1	caldesmon 1
209146_at	hCG16097.3	-1.96479	-1.3154	NM_006745	SC4MOL	sterol-C4-methyl oxidase-like
216607_s_at		-1.96781	--	U40053		0
229872_s_at		-1.99621	--	AA532655		ESTs, Moderately similar to CHMP1.5 protein [Homo sapiens] [H.sapiens]
212070_at	hCG1811664.1	-2.00337	1.23459	NM_005682	GPR56	G protein-coupled receptor 56
230175_s_at	hCG18894.4	-2.03849	1.47339	NM_080927	ESDN	endothelial and smooth muscle cell-derived neuropilin-like protein
209436_at	hCG1811032.3	-2.05132	1.08638	NM_006108	SPON1	spondin 1, (f-spondin) extracellular matrix protein
208829_at	hCG17519.4	-2.11153	-1.31777	NM_003190	TAPBP	TAP binding protein (tapasin)
225626_at	hCG21566.3	-2.15095	-1.28824	NM_018440	PAG	phosphoprotein associated with glycosphingolipid-enriched microdomains
213655_at	hCG1988149	-2.23304	-1.07702	NM_006761	YWHAE	tyrosine 3-monooxygenase/tryptophan 5-monooxygenase activation protein, epsilon
209101_at	hCG22108.3	-2.42031	-1.23865	NM_001901	CTGF	connective tissue growth factor
226400_at	hCG1820627.1	-2.46676	1.05741	NM_001791	CDC42	cell division cycle 42 (GTP binding protein, 25kDa)
213872_at	hCG37518.3	-2.79556	-1.23083	NM_030939	FLJ12619	hypothetical protein FLJ12619
226880_at	hCG2025844	-2.89687	-1.09249	NM_022731	NUCKS	similar to rat nuclear ubiquitous casein kinase 2
227404_s_at	hCG18777.1	-3.42747	1.05237	NM_001964	EGR1	early growth response 1
