# Supplementary material for: Cross-platform expression profiling demonstrates that SV40 small tumor antigen activates Notch, Hedgehog, and Wnt signaling in human cells
Source: BMC Cancer. 2006 Mar 7;6:54. doi: 10.1186/1471-2407-6-54 (PMC1420312; doi:10.1186/1471-2407-6-54)
Supplement: Additional file 4 — Supplementary Table 4 – excel spreadsheet – TableS4.xls Genes significantly altered by SAM analysis on both AB and Affymetrix platforms (q < 3%, fold change > 1.5) [file 1471-2407-6-54-S4.xls]

## Sheet: 278 genes confirmed on both
Supplementary Table 4: Genes significantly altered by SAM analysis on both AB and Affymetrix platforms (q < 3%, fold change > 1.5)
Confirmed probe sets = 353
Confirmed unique genes = 278
Affymetrix Probe ID	AB Gene	Affymetrix Fold Change	AB1700 Fold change	Accession	Symbol	Gene Name
201150_s_at	hCG41415.3	1.88876	23.2871	NM_000362	TIMP3	tissue inhibitor of metalloproteinase 3 (Sorsby fundus dystrophy, pseudoinflammatory)
201147_s_at	hCG41415.3	1.78861	23.2871	NM_000362	TIMP3	tissue inhibitor of metalloproteinase 3 (Sorsby fundus dystrophy, pseudoinflammatory)
201149_s_at	hCG41415.3	1.51996	23.2871	NM_000362	TIMP3	tissue inhibitor of metalloproteinase 3 (Sorsby fundus dystrophy, pseudoinflammatory)
206163_at	hCG1640325.2	1.938	14.3294	NM_005584	MAB21L1	mab-21-like 1 (C. elegans)
219014_at	hCG1782057.2	1.73055	10.0846	NM_016619	PLAC8	placenta-specific 8
203989_x_at	hCG37484.2	4.669	7.4489	NM_001992	F2R	coagulation factor II (thrombin) receptor
221796_at	hCG1985371	3.21463	6.90735	NM_006180	NTRK2	neurotrophic tyrosine kinase, receptor, type 2
226955_at	hCG1782468.2	2.22893	5.84996	H28999	FLJ36748	hypothetical protein FLJ36748
208394_x_at	hCG39579.3	1.95237	5.80905	NM_007036	ESM1	endothelial cell-specific molecule 1
206795_at	hCG37486.3	2.26323	5.31758	NM_004101	F2RL2	coagulation factor II (thrombin) receptor-like 2
232721_at	hCG18387.2	1.97551	5.02863	NM_033058	RNF29	ring finger protein 29
230147_at	hCG37486.3	2.26323	4.57809	NM_004101	F2RL2	F2RL2 Coagulation factor II (thrombin) receptor-like 2
202338_at	hCG29392.3	2.31781	4.38775	NM_003258	TK1	thymidine kinase 1, soluble
209755_at	hCG2039672	2.12955	4.22739	NM_015039	C1orf15	chromosome 1 open reading frame 15
235706_at	hCG1774938.2	1.83174	3.91359	NM_001874	CPM	carboxypeptidase M
208650_s_at	hCG27168.2	2.71327	3.86514	NM_013230	CD24	CD24 antigen (small cell lung carcinoma cluster 4 antigen)
266_s_at	hCG27168.2	2.00913	3.86514	NM_013230	CD24	CD24 antigen (small cell lung carcinoma cluster 4 antigen)
208651_x_at	hCG27168.2	1.8076	3.86514	NM_013230	CD24	CD24 antigen (small cell lung carcinoma cluster 4 antigen)
209772_s_at	hCG27168.2	1.54962	3.86514	NM_013230	CD24	CD24 antigen (small cell lung carcinoma cluster 4 antigen)
216379_x_at	hCG27168.2	2.71327	3.55674	NM_013230	CD24	CD24 antigen (small cell lung carcinoma cluster 4 antigen)
201565_s_at	hCG1784377.2	3.32182	3.48849	NM_002166	ID2	inhibitor of DNA binding 2, dominant negative helix-loop-helix protein
201566_x_at	hCG1784377.2	1.59918	3.48849	NM_002166	ID2	inhibitor of DNA binding 2, dominant negative helix-loop-helix protein
209771_x_at	hCG2030753	3.05482	3.34081	NM_013230	CD24	CD24 antigen (small cell lung carcinoma cluster 4 antigen)
206429_at	hCG37059.3	1.6981	3.25885	NM_005242	F2RL1	coagulation factor II (thrombin) receptor-like 1
222862_s_at	hCG1810787.1	3.98417	3.22824	NM_012093	AK5	adenylate kinase 5
225167_at	hCG1811390.1	2.05858	3.13921	BF000162	FLJ10210	hypothetical protein FLJ10210
215813_s_at	hCG31046.3	2.31217	3.0868	NM_000962	PTGS1	prostaglandin-endoperoxide synthase 1 (prostaglandin G/H synthase and cyclooxygenase)
205128_x_at	hCG31046.3	2.03932	3.0868	NM_000962	PTGS1	prostaglandin-endoperoxide synthase 1 (prostaglandin G/H synthase and cyclooxygenase)
238638_at	hCG38919.3	1.6792	3.02751	AI935644	0	Unnamed protein product [Homo sapiens], mRNA sequence
229158_at	hCG1816275.1	2.08307	2.91344	NM_032387	PRKWNK4	protein kinase, lysine deficient 4
212281_s_at	hCG31811.3	1.99122	2.75722	L19183	MAC30	hypothetical protein MAC30
212282_at	hCG31811.3	1.66397	2.75722	L19183	MAC30	hypothetical protein MAC30
217897_at	hCG41157.4	2.22526	2.73822	NM_022003	FXYD6	FXYD domain containing ion transport regulator 6
229151_at	hCG22551.3	1.83946	2.61533	BE673587	SLC14A1	solute carrier family 14 (urea transporter), member 1 (Kidd blood group)
202431_s_at	hCG15917.3	1.76474	2.53505	NM_002467	MYC	v-myc myelocytomatosis viral oncogene homolog (avian)
212646_at	hCG2042522	1.5441	2.51831	D42043	KIAA0084	KIAA0084 protein
212197_x_at	hCG1983691	2.56869	2.51034	AB020671	KIAA0864	KIAA0864 protein
214771_x_at	hCG1983691	2.85003	2.51034	AK025604	KIAA0864	KIAA0864 protein
238328_at	hCG1983691	2.28377	2.51034	BE545235	KIAA0864	KIAA0864 protein
224833_at	hCG1732038.3	1.5434	2.4897	NM_005238	ETS1	v-ets erythroblastosis virus E26 oncogene homolog 1 (avian)
201650_at	hCG2005483.1	2.49787	2.46328	NM_002276	KRT19	keratin 19
218741_at	hCG41550.3	1.73507	2.42003	NM_024053	MGC861	hypothetical protein MGC861
227971_at	hCG1810772.3	2.06273	2.3925	BX538345	NRK	Nik related kinase
217983_s_at	hCG15018.5	1.94661	2.34025	NM_003730	RNASE6PL	ribonuclease 6 precursor
229610_at	hCG16261.3	1.7294	2.25266	NM_152515	FLJ40629	hypothetical protein FLJ40629
204081_at	hCG1732008.1	1.70936	2.22368	NM_006176	NRGN	neurogranin (protein kinase C substrate, RC3)
205347_s_at	hCG1748783.2	1.74568	2.20444	NM_021992	TMSNB	thymosin, beta, identified in neuroblastoma cells
201849_at	hCG22816.3	2.3243	2.19899	NM_004052	BNIP3	BCL2/adenovirus E1B 19kDa interacting protein 3
201848_s_at	hCG22816.3	2.1538	2.19899	NM_004052	BNIP3	BCL2/adenovirus E1B 19kDa interacting protein 3
213506_at	hCG37059.3	1.6981	2.13353	NM_005242	F2RL1	coagulation factor II (thrombin) receptor-like 1
218755_at	hCG39940.2	1.83801	2.13194	NM_005733	RAB6KIFL	RAB6 interacting, kinesin-like (rabkinesin6)
229461_x_at	hCG1640013.4	1.73984	2.10575	AI123532	0	Unnamed protein product [Homo sapiens], mRNA sequence
230264_s_at	hCG1982256	1.55584	2.09832	NM_003916	AP1S2	adaptor-related protein complex 1, sigma 2 subunit
210026_s_at	hCG41853.2	1.87398	2.08166	NM_014550	CARD10	caspase recruitment domain family, member 10
218592_s_at	hCG21040.3	1.68389	2.04173	NM_017829	CECR5	cat eye syndrome chromosome region, candidate 5
225610_at	hCG2011540	1.61336	2.03007	NM_152306	URF2	ubiquitin-like, containing PHD and RING finger domains 2
219038_at	hCG1811066.3	1.87602	2.01131	NM_024657	FLJ11565	hypothetical protein FLJ11565
201963_at	hCG17004.3	1.77171	1.99509	NM_021122	FACL2	fatty-acid-Coenzyme A ligase, long-chain 2
205891_at	hCG28935.2	1.58063	1.98704	NM_000676	ADORA2B	adenosine A2b receptor
205398_s_at	hCG22521.3	1.55843	1.96473	NM_005902	MADH3	MAD, mothers against decapentaplegic homolog 3 (Drosophila)
202686_s_at	hCG1995527.3	1.74219	1.94091	NM_001699	AXL	AXL receptor tyrosine kinase
204420_at	hCG2019680	2.2136	1.93508	NM_005438	FOSL1	FOS-like antigen 1
221685_s_at	hCG37713.3	1.89703	1.92689	NM_017785	FLJ20364	hypothetical protein FLJ20364
204026_s_at	hCG2024276	1.63417	1.90749	NM_007057	ZWINT	ZW10 interactor
213880_at	hCG23766.3	2.65912	1.90104	NM_003667	GPR49	G protein-coupled receptor 49
232914_s_at	hCG27671.3	1.59919	1.88851	NM_017695	SYTL2	synaptotagmin-like 2
225890_at	hCG38525.4	1.66407	1.87647	NM_052865	C20orf72	chromosome 20 open reading frame 72
225398_at	hCG39133.2	1.6698	1.83621	NM_032795	FLJ14494	hypothetical protein FLJ14494
206632_s_at	hCG1735023.2	2.14128	1.82633	NM_004900	APOBEC3B	apolipoprotein B mRNA editing enzyme, catalytic polypeptide-like 3B
224731_at	hCG2020366	1.67519	1.80468	NM_002128	HMGB1	high-mobility group box 1
234749_s_at	hCG42591.3	1.53699	1.80127	NM_015426	DKFZP434C245	DKFZP434C245 protein
209875_s_at	hCG38538.3	2.09166	1.78719	NM_000582	SPP1	secreted phosphoprotein 1 (osteopontin, bone sialoprotein I, early T-lymphocyte activation 1)
224583_at	hCG39796.2	1.73082	1.77174	NM_021149	COTL1	coactosin-like 1 (Dictyostelium)
209081_s_at	hCG1647196.3	1.75662	1.76708	NM_016214	COL18A1	collagen, type XVIII, alpha 1
219073_s_at	hCG1995879	1.82558	1.74064	NM_017784	OSBPL10	oxysterol binding protein-like 10
216202_s_at	hCG22264.2	1.66192	1.73577	NM_004863	SPTLC2	serine palmitoyltransferase, long chain base subunit 2
211343_s_at	hCG1787551.2	1.73188	1.73374	NM_005203	COL13A1	collagen, type XIII, alpha 1
209053_s_at	hCG18087.2	1.88572	1.7315	NM_007331	WHSC1	Wolf-Hirschhorn syndrome candidate 1
209052_s_at	hCG18087.2	1.87199	1.7315	NM_007331	WHSC1	Wolf-Hirschhorn syndrome candidate 1
222774_s_at	hCG23318.2	1.59803	1.73139	NM_018092	NETO2	neuropilin (NRP) and tolloid (TLL)-like 2
204319_s_at	hCG40608.3	1.78484	1.72702	NM_002925	RGS10	regulator of G-protein signalling 10
212347_x_at	hCG18086.2	1.75369	1.72467	NM_006454	MXD4	MAX dimerization protein 4
212838_at	hCG96396.3	1.94096	1.72171	AB023227	KIAA1010	KIAA1010 protein
215034_s_at	hCG21217.3	1.81512	1.71797	AI189753	0	EST, Weakly similar to A42926 L6 surface protein - human [H.sapiens]
209386_at	hCG21217.3	1.89699	1.71797	NM_014220	TM4SF1	transmembrane 4 superfamily member 1
209387_s_at	hCG21217.3	1.88055	1.71797	NM_014220	TM4SF1	transmembrane 4 superfamily member 1
225464_at	hCG22006.4	1.6626	1.71648	NM_152330	C14orf31	chromosome 14 open reading frame 31
225481_at	hCG22006.4	1.6347	1.71648	NM_152330	C14orf31	chromosome 14 open reading frame 31
222593_s_at	hCG1999084.1	1.65136	1.7084	NM_023071	FLJ13117	hypothetical protein FLJ13117
222594_s_at	hCG1999084.1	1.55184	1.7084	NM_023071	FLJ13117	hypothetical protein FLJ13117
214651_s_at	hCG39031.3	1.80582	1.70245	NM_002142	HOXA9	homeo box A9
209905_at	hCG39031.3	1.62175	1.70245	NM_002142	HOXA9	homeo box A9
202534_x_at	hCG1759545.1	1.81184	1.68275	NM_000791	DHFR	dihydrofolate reductase
48808_at	hCG1759545.1	1.66728	1.68275	NM_000791	DHFR	dihydrofolate reductase
200875_s_at	hCG39617.2	1.53277	1.67772	NM_006392	NOL5A	nucleolar protein 5A (56kDa with KKE/D repeat)
218039_at	hCG38853.3	1.7651	1.66619	NM_016359	ANKT	nucleolar protein ANKT
206018_at	hCG1642160.3	7.34127	1.66487	NM_005249	FOXG1B	forkhead box G1B
204318_s_at	hCG1992685	1.70539	1.66271	NM_016426	GTSE1	G-2 and S-phase expressed 1
238462_at	hCG19082.3	1.78468	1.66029	NM_032873	KIAA1959	nm23-phosphorylated unknown substrate
228359_at	hCG19082.3	2.33054	1.66029	NM_032873	KIAA1959	nm23-phosphorylated unknown substrate
238587_at	hCG19082.3	1.62997	1.66029	NM_032873	KIAA1959	nm23-phosphorylated unknown substrate
225242_s_at	hCG2042909	2.12623	1.66002	BG253437	0	URB [Homo sapiens], mRNA sequence
225168_at	hCG1811390.1	2.05858	1.65833	BF000162	FLJ10210	hypothetical protein FLJ10210
218980_at	hCG2042959	-1.55432	1.64681	NM_025135	KIAA1695	hypothetical protein FLJ22297
228570_at	hCG16511.3	1.91198	1.64404	NM_152322	FLJ33957	hypothetical protein FLJ33957
238692_at	hCG16511.3	1.97458	1.64404	NM_152322	FLJ33957	hypothetical protein FLJ33957
223062_s_at	hCG1984423	2.59985	1.64167	NM_021154	PSA	phosphoserine aminotransferase
220892_s_at	hCG1984423	1.82697	1.64167	NM_021154	PSA	phosphoserine aminotransferase
210613_s_at	hCG40059.3	1.63517	1.64149	NM_004711	SYNGR1	synaptogyrin 1
203252_at	hCG21052.2	1.6399	1.63441	NM_005851	DOC-1R	tumor suppressor deleted in oral cancer-related 1
205366_s_at	hCG2000669	2.11044	1.63393	NM_018952	HOXB6	homeo box B6
230165_at	hCG2039443	1.83097	1.62732	NM_152524	TRIPIN	tripin
225387_at	hCG37727.3	1.70385	1.62351	NM_005723	TM4SF9	tetraspan 5
218726_at	hCG2012788	1.72635	1.62146	NM_018410	DKFZp762E1312	hypothetical protein DKFZp762E1312
222557_at	hCG2018447	1.77299	1.61808	NM_015894	STMN3	stathmin-like 3
201569_s_at	hCG17294.3	1.61124	1.61284	NM_015380	CGI-51	CGI-51 protein
219978_s_at	hCG38853.3	1.7651	1.6002	NM_016359	ANKT	nucleolar protein ANKT
202628_s_at	hCG17353.3	1.86143	1.59647	NM_000602	SERPINE1	serine (or cysteine) proteinase inhibitor, clade E, member 1
202627_s_at	hCG17353.3	1.79476	1.59647	NM_000602	SERPINE1	serine (or cysteine) proteinase inhibitor, clade E, member 1
227165_at	hCG31113.4	1.50817	1.59432	NM_145061	MGC4832	hypothetical protein MGC4832
218001_at	hCG28727.3	1.54295	1.59115	NM_016034	MRPS2	mitochondrial ribosomal protein S2
224521_s_at	hCG25275.2	1.52813	1.58952	NM_032358	MGC13183	hypothetical protein MGC13183
225687_at	hCG38062.2	1.86225	1.58196	NM_030919	C20orf129	chromosome 20 open reading frame 129
218194_at	hCG38016.2	1.66283	1.5782	NM_015523	DKFZP566E144	small fragment nuclease
212949_at	hCG37300.3	1.57603	1.57718	NM_015341	BRRN1	barren homolog (Drosophila)
222412_s_at	hCG27715.2	1.90518	1.57367	NM_007107	SSR3	signal sequence receptor, gamma (translocon-associated protein gamma)
227897_at	hCG27429.3	0.60961	1.56852	NM_002886	RAP2B	RAP2B, member of RAS oncogene family
224753_at	hCG23394.3	1.5489	1.56602	NM_080668	MGC16386	similar to RIKEN cDNA 2610036L13
225799_at	hCG1809076.2	1.63251	1.55248	NM_052871	MGC4677	hypothetical protein MGC4677
226279_at	hCG27798.2	2.22153	1.5519	NM_007173	SPUVE	protease, serine, 23
218662_s_at	hCG40929.2	1.67718	1.547	NM_022346	HCAP-G	chromosome condensation protein G
203180_at	hCG28035.3	1.94946	1.54692	NM_000693	ALDH1A3	aldehyde dehydrogenase 1 family, member A3
218258_at	hCG2020048	1.62798	1.54501	NM_015972	RPAC2	likely ortholog of mouse RNA polymerase 1-3 (16 kDa subunit)
213619_at	hCG96156.1	-2.07749	1.54395	NM_005520	HNRPH1	heterogeneous nuclear ribonucleoprotein H1 (H)
205856_at	hCG22551.3	1.83946	1.54075	NM_015865	SLC14A1	solute carrier family 14 (urea transporter), member 1 (Kidd blood group)
226281_at	hCG33813.3	2.06031	1.53519	NM_139072	DNER	delta-notch-like EGF repeat-containing transmembrane
226751_at	hCG22215.2	1.63189	1.53212	NM_015463	DKFZP566K1924	DKFZP566K1924 protein
228273_at	hCG1775215.1	1.98912	1.52836	BG165011	0	ESTs, Weakly similar to hypothetical protein FLJ20489 [Homo sapiens] [H.sapiens]
229576_s_at	hCG40340.3	1.68785	1.52819	NM_005996	TBX3	T-box 3 (ulnar mammary syndrome)
223307_at	hCG25950.3	1.58975	1.52044	NM_031299	GRCC8	likely ortholog of mouse gene rich cluster, C8 gene
209773_s_at	hCG23833.3	1.7428	1.51288	NM_001034	RRM2	ribonucleotide reductase M2 polypeptide
202083_s_at	hCG1986627	1.60554	1.51174	NM_003003	SEC14L1	SEC14-like 1 (S. cerevisiae)
220761_s_at	hCG1812765.1	-1.52548	-1.51198	NM_016281	JIK	STE20-like kinase
205717_x_at	hCG1982215.1	-2.81436	-1.5169	NM_002588	PCDHGC3	protocadherin gamma subfamily C, 3
211675_s_at	hCG18576.3	-1.60182	-1.52122	AF054589	HIC	I-mfa domain-containing protein
201735_s_at	hCG1744022.1	-1.78907	-1.52432	NM_001829	CLCN3	chloride channel 3
210191_s_at	hCG38637.2	-1.58018	-1.52855	NM_006608	PHTF1	putative homeodomain transcription factor 1
225002_s_at	hCG1736510.1	-1.6122	-1.53753	NM_015411	DKFZP566I1024	DKFZP566I1024 protein
200644_at	hCG1788236.2	-1.92152	-1.53844	NM_023009	MLP	MARCKS-like protein
208786_s_at	hCG1640631.2	-1.54875	-1.55157	NM_022818	MAP1LC3B	microtubule-associated protein 1 light chain 3 beta
222240_s_at	hCG2001462	-1.52381	-1.55468	NM_016368	ISYNA1	myo-inositol 1-phosphate synthase A1
210904_s_at	hCG1741666.2	-1.56372	-1.56528	NM_001560	IL13RA1	interleukin 13 receptor, alpha 1
208893_s_at	hCG26604.2	-1.57759	-1.5701	NM_001946	DUSP6	dual specificity phosphatase 6
208891_at	hCG26604.2	-1.74146	-1.5701	NM_001946	DUSP6	dual specificity phosphatase 6
208892_s_at	hCG26604.2	-1.88711	-1.5701	NM_001946	DUSP6	dual specificity phosphatase 6
208962_s_at	hCG40849.2	-1.75602	-1.58547	NM_013402	FADS1	fatty acid desaturase 1
201554_x_at	hCG21210.3	-1.58697	-1.58805	NM_004130	GYG	glycogenin
214040_s_at	hCG27454.4	-1.61387	-1.58912	NM_000177	GSN	gelsolin (amyloidosis, Finnish type)
203343_at	hCG38554.3	-2.07138	-1.59269	NM_003359	UGDH	UDP-glucose dehydrogenase
207714_s_at	hCG26462.3	-1.64099	-1.59573	NM_004353	SERPINH1	serine (or cysteine) proteinase inhibitor, clade H (heat shock protein 47), member 1
201925_s_at	hCG22206.2	-1.77365	-1.59906	NM_000574	DAF	decay accelerating factor for complement (CD55, Cromer blood group system)
201714_at	hCG15670.4	1.5561	-1.60874	NM_001070	TUBG1	tubulin, gamma 1
209079_x_at	hCG1982215.1	-2.81436	-1.61179	NM_018912	PCDHGA1	protocadherin gamma subfamily A, 1
204597_x_at	hCG16685.3	-1.64228	-1.62748	NM_003155	STC1	stanniocalcin 1
204596_s_at	hCG16685.3	-1.63696	-1.62748	NM_003155	STC1	stanniocalcin 1
204595_s_at	hCG16685.3	-1.52807	-1.62748	NM_003155	STC1	stanniocalcin 1
230746_s_at	hCG16685.3	-3.33589	-1.62748	NM_003155	STC1	stanniocalcin 1
211876_x_at	hCG1982215.1	-2.81436	-1.63004	NM_018914	PCDHGA11	protocadherin gamma subfamily A, 11
208689_s_at	hCG37142.2	-1.65333	-1.64235	NM_002951	RPN2	ribophorin II
213399_x_at	hCG37142.2	-1.69756	-1.64235	NM_002951	RPN2	ribophorin II
213491_x_at	hCG37142.2	-1.73301	-1.64235	NM_002951	RPN2	ribophorin II
201348_at	hCG39155.3	-1.99633	-1.64309	NM_002084	GPX3	glutathione peroxidase 3 (plasma)
209010_s_at	hCG36991.3	-1.62737	-1.64363	NM_007118	TRIO	triple functional domain (PTPRF interacting)
216352_x_at	hCG1982215.1	-2.81436	-1.65519	NM_018916	PCDHGA3	protocadherin gamma subfamily A, 3
213018_at	hCG2027302.1	-1.56145	-1.6555	NM_021167	ODAG	ocular development-associated gene
209684_at	hCG22463.3	-1.94507	-1.689	NM_018993	RIN2	Ras and Rab interactor 2
205830_at	hCG37527.3	-1.52124	-1.68967	NM_004362	CLGN	calmegin
218313_s_at	hCG1815074.1	-1.59066	-1.69465	NM_017423	GALNT7	UDP-N-acetyl-alpha-D-galactosamine:polypeptide N-acetylgalactosaminyltransferase 7 (GalNAc-T7)
211048_s_at	hCG15300.3	-1.69325	-1.70401	NM_004911	ERP70	protein disulfide isomerase related protein (calcium-binding protein, intestinal-related)
221844_x_at	hCG1787020.1	-1.87575	-1.72653	NM_021928	FLJ22649	hypothetical protein FLJ22649 similar to signal peptidase SPC22/23
202479_s_at	hCG15902.3	-1.53974	-1.74342	NM_021643	GS3955	GS3955 protein
202478_at	hCG15902.3	-1.81577	-1.74342	NM_021643	GS3955	GS3955 protein
205084_at	hCG17195.3	-1.51268	-1.76061	NM_018844	BAP29	B-cell receptor-associated protein BAP29
201163_s_at	hCG1746984.1	-1.6608	-1.76726	NM_001553	IGFBP7	insulin-like growth factor binding protein 7
202370_s_at	hCG28838.2	-2.13547	-1.76941	NM_001755	CBFB	core-binding factor, beta subunit
211066_x_at	hCG1982215.1	-2.81436	-1.77775	NM_002588	PCDHGC3	protocadherin gamma subfamily C, 3
212169_at	hCG1736513.1	-1.79478	-1.78384	NM_007270	FKBP9	FK506 binding protein 9, 63 kDa
204933_s_at	hCG21268.3	-1.99904	-1.79521	NM_002546	TNFRSF11B	tumor necrosis factor receptor superfamily, member 11b (osteoprotegerin)
204932_at	hCG21268.3	-1.53516	-1.79521	NM_002546	TNFRSF11B	tumor necrosis factor receptor superfamily, member 11b (osteoprotegerin)
214091_s_at	hCG39155.3	-1.99633	-1.81534	NM_002084	GPX3	glutathione peroxidase 3 (plasma)
201487_at	hCG20783.3	-1.66561	-1.81633	NM_001814	CTSC	cathepsin C
218034_at	hCG17349.2	-1.52179	-1.81877	NM_016068	CGI-135	CGI-135 protein
208937_s_at	hCG37143.3	-1.75429	-1.82454	NM_002165	ID1	inhibitor of DNA binding 1, dominant negative helix-loop-helix protein
212063_at	hCG1811182.2	-1.85216	-1.83253	NM_000610	CD44	CD44 antigen (homing function and Indian blood group system)
219696_at	hCG2039668.1	-1.54095	-1.83321	NM_019049	FLJ20054	hypothetical protein FLJ20054
209228_x_at	hCG1993968	-1.64525	-1.84207	NM_006765	N33	Putative prostate cancer tumor suppressor
221730_at	hCG1776254.2	-1.79337	-1.84305	NM_000393	COL5A2	collagen, type V, alpha 2
221729_at	hCG1776254.2	-1.60606	-1.84305	NM_000393	COL5A2	collagen, type V, alpha 2
201749_at	hCG38869.3	-1.5937	-1.85823	BF969352	0	Homo sapiens, clone IMAGE:4845226, mRNA, mRNA sequence
211823_s_at	hCG1778014.1	-0.606263	-1.86299	NM_002859	PXN	paxillin
212136_at	hCG18445.3	-1.62554	-1.86675	NM_001684	ATP2B4	ATPase, Ca++ transporting, plasma membrane 4
204963_at	hCG38035.3	-1.63663	-1.88706	NM_005086	SSPN	sarcospan (Kras oncogene-associated gene)
200838_at	hCG1990887	-1.63969	-1.88981	NM_001908	CTSB	cathepsin B
200839_s_at	hCG1990887	-1.67836	-1.88981	NM_001908	CTSB	cathepsin B
203243_s_at	hCG40208.2	-1.65166	-1.89223	NM_006457	LIM	LIM protein (similar to rat protein kinase C-binding enigma)
209619_at	hCG1980739	-1.64015	-1.89586	NM_004355	CD74	CD74 antigen (invariant polypeptide of major histocompatibility complex, class II antigen-associated)
202710_at	hCG19198.2	-1.67375	-1.89658	NM_005868	BET1	BET1 homolog (S. cerevisiae)
208025_s_at	hCG1818533.1	-1.73247	-1.90018	NM_003483	HMGA2	high mobility group AT-hook 2
211911_x_at	hCG2005653	-2.14339	-1.94138	NM_005514	HLA-B	major histocompatibility complex, class I, B
208729_x_at	hCG2005653	-1.83898	-1.94138	NM_005514	HLA-B	major histocompatibility complex, class I, B
209140_x_at	hCG2005653	-2.15903	-1.94138	NM_005514	HLA-B	major histocompatibility complex, class I, B
208812_x_at	hCG2005653	-1.57075	-1.94138	NM_002117	HLA-C	major histocompatibility complex, class I, C
216526_x_at	hCG2005653	-1.66113	-1.94138	NM_002117	HLA-C	major histocompatibility complex, class I, C
211799_x_at	hCG2005653	-1.74438	-1.94138	NM_002117	HLA-C	major histocompatibility complex, class I, C
214459_x_at	hCG2005653	-1.5152	-1.94138	NM_002117	HUMMHCW1A	Cw1 antigen
209621_s_at	hCG16314.3	-1.60622	-1.94173	NM_014476	ALP	alpha-actinin-2-associated LIM protein
201581_at	hCG39598.4	-2.18613	-1.94633	NM_021156	DJ971N18.2	hypothetical protein DJ971N18.2
201580_s_at	hCG39598.4	-1.58876	-1.94633	NM_021156	DJ971N18.2	hypothetical protein DJ971N18.2
213455_at	hCG39019.2	-1.62014	-1.94687	W87466	LOC92689	hypothetical protein BC001096
201646_at	hCG23840.2	-1.59772	-1.98082	AA885297	0	Homo sapiens cDNA FLJ31439 fis, clone NT2NE2000707, mRNA sequence
214701_s_at	hCG1813428.2	-1.60896	-1.98799	NM_002026	FN1	fibronectin 1
204588_s_at	hCG1812154.1	-1.65981	-2.01205	NM_003982	SLC7A7	solute carrier family 7 (cationic amino acid transporter, y+ system), member 7
219410_at	hCG1811389.1	-1.73677	-2.01645	NM_018004	FLJ10134	hypothetical protein FLJ10134
219288_at	hCG23836.3	-1.64655	-2.01821	NM_020685	HT021	HT021
208949_s_at	hCG22119.2	-2.06156	-2.05557	NM_002306	LGALS3	lectin, galactoside-binding, soluble, 3 (galectin 3)
212221_x_at	hCG1993933	-1.62419	-2.09222	AL117536	0	Homo sapiens mRNA; cDNA DKFZp434G012 (from clone DKFZp434G012), mRNA sequence
212223_at	hCG1993933	-1.89764	-2.09222	AL117536	0	Homo sapiens mRNA; cDNA DKFZp434G012 (from clone DKFZp434G012), mRNA sequence
200696_s_at	hCG27454.4	-1.61387	-2.09715	NM_000177	GSN	gelsolin (amyloidosis, Finnish type)
221449_s_at	hCG1811698.1	-1.55157	-2.09821	NM_030790	CDA08	T-cell immunomodulatory protein
201505_at	hCG17112.2	-1.7135	-2.11038	NM_002291	LAMB1	laminin, beta 1
204115_at	hCG19197.2	-2.45254	-2.12421	NM_004126	GNG11	guanine nucleotide binding protein (G protein), gamma 11
201842_s_at	hCG16977.3	-2.93763	-2.13584	NM_004105	EFEMP1	EGF-containing fibulin-like extracellular matrix protein 1
216064_s_at	hCG39047.2	-1.75911	-2.14821	NM_000027	AGA	aspartylglucosaminidase
203752_s_at	hCG2001475	-2.0585	-2.15398	NM_005354	JUND	jun D proto-oncogene
209515_s_at	hCG38865.4	-1.60545	-2.16094	NM_004580	RAB27A	RAB27A, member RAS oncogene family
210951_x_at	hCG38865.4	-1.55809	-2.16094	NM_004580	RAB27A	RAB27A, member RAS oncogene family
209514_s_at	hCG38865.4	-1.6122	-2.16094	NM_004580	RAB27A	RAB27A, member RAS oncogene family
219181_at	hCG24488.2	-1.69311	-2.16693	NM_006033	LIPG	lipase, endothelial
201015_s_at	hCG1771506.1	-2.60573	-2.17173	NM_002230	JUP	junction plakoglobin
210830_s_at	hCG1640820.2	-2.20308	-2.19647	NM_000305	PON2	paraoxonase 2
201876_at	hCG1640820.2	-1.86407	-2.19647	NM_000305	PON2	paraoxonase 2
203324_s_at	hCG39087.4	-1.70486	-2.21864	NM_001233	CAV2	caveolin 2
225245_x_at	hCG1639762.3	-1.63757	-2.21976	NM_018267	H2AFJ	H2A histone family, member J
204224_s_at	hCG22618.3	-1.56826	-2.23878	NM_000161	GCH1	GTP cyclohydrolase 1 (dopa-responsive dystonia)
221530_s_at	hCG38036.3	-1.84013	-2.31883	NM_030762	BHLHB3	basic helix-loop-helix domain containing, class B, 3
205899_at	hCG32831.4	-1.62411	-2.32162	NM_003914	CCNA1	cyclin A1
217762_s_at	hCG37211.3	-1.55441	-2.33348	BE789881	RAB31	RAB31, member RAS oncogene family
210605_s_at	hCG26628.2	-1.94867	-2.3618	NM_005928	MFGE8	milk fat globule-EGF factor 8 protein
202827_s_at	hCG41974.3	-1.64631	-2.38091	NM_004995	MMP14	matrix metalloproteinase 14 (membrane-inserted)
212993_at	hCG1814693.1	-1.5344	-2.38658	AA114166	0	ESTs
202075_s_at	hCG37180.3	-1.97453	-2.39503	NM_006227	PLTP	phospholipid transfer protein
202071_at	hCG38363.2	-2.26989	-2.39792	NM_002999	SDC4	syndecan 4 (amphiglycan, ryudocan)
203476_at	hCG401114.3	-1.97566	-2.42529	NM_006670	TPBG	trophoblast glycoprotein
214730_s_at	hCG1980142	-1.61684	-2.46662	NM_012201	GLG1	golgi apparatus protein 1
205433_at	hCG14822.3	-1.70926	-2.48594	NM_000055	BCHE	butyrylcholinesterase
212012_at	hCG16913.3	-1.69022	-2.50118	AF200348	0	ESTs, Weakly similar to T17346 hypothetical protein DKFZp586O1624.1
210993_s_at	hCG37398.3	-1.77892	-2.52652	NM_005900	MADH1	MAD, mothers against decapentaplegic homolog 1 (Drosophila)
200660_at	hCG16921.3	-1.69216	-2.5295	NM_005620	S100A11	S100 calcium binding protein A11 (calgizzarin)
211709_s_at	hCG22930.2	-1.52311	-2.52962	NM_002975	SCGF	stem cell growth factor; lymphocyte secreted C-type lectin
211744_s_at	hCG37075.3	-2.00144	-2.53339	NM_001779	CD58	CD58 antigen, (lymphocyte function-associated antigen 3)
216942_s_at	hCG37075.3	-2.04528	-2.53339	NM_001779	CD58	CD58 antigen, (lymphocyte function-associated antigen 3)
205173_x_at	hCG37075.3	-2.17505	-2.53339	NM_001779	CD58	CD58 antigen, (lymphocyte function-associated antigen 3)
203028_s_at	hCG1723965.1	-2.57685	-2.54342	NM_000101	CYBA	cytochrome b-245, alpha polypeptide
205174_s_at	hCG16901.3	-1.94814	-2.5515	NM_012413	QPCT	glutaminyl-peptide cyclotransferase (glutaminyl cyclase)
201889_at	hCG1982439	-2.77485	-2.56921	NM_014888	FAM3C	family with sequence similarity 3, member C
233955_x_at	hCG1640204.3	-1.57955	-2.57661	AK001782	HSPC195	hypothetical protein HSPC195
224516_s_at	hCG1640204.3	-1.57983	-2.57661	BC006428	HSPC195	hypothetical protein HSPC195
203889_at	hCG1811965.1	-1.65815	-2.58939	NM_003020	SGNE1	secretory granule, neuroendocrine protein 1 (7B2 protein)
212110_at	hCG15998.2	-1.60351	-2.6053	D31887	KIAA0062	KIAA0062 protein
201954_at	hCG19475.3	-1.76196	-2.6608	NM_005720	ARPC1B	actin related protein 2/3 complex, subunit 1B, 41kDa
214845_s_at	hCG41656.4	-2.16431	-2.66792	NM_001219	CALU	calumenin
200756_x_at	hCG41656.4	-1.72756	-2.66792	NM_001219	CALU	calumenin
200757_s_at	hCG41656.4	-1.92374	-2.66792	NM_001219	CALU	calumenin
200755_s_at	hCG41656.4	-2.00489	-2.66792	NM_001219	CALU	calumenin
204584_at	hCG39212.2	-1.94148	-2.81924	NM_000425	L1CAM	L1 cell adhesion molecule
221477_s_at	hCG34035.3	-2.77678	-2.86048	BF575213	0	Homo sapiens, clone IMAGE:4711494, mRNA, mRNA sequence
216841_s_at	hCG34035.3	-1.86592	-2.86048	NM_000636	SOD2	superoxide dismutase 2, mitochondrial
215223_s_at	hCG34035.3	-1.90389	-2.86048	NM_000636	SOD2	superoxide dismutase 2, mitochondrial
39402_at	hCG16263.2	-1.65453	-2.8883	NM_000576	IL1B	interleukin 1, beta
205067_at	hCG16263.2	-1.77148	-2.8883	NM_000576	IL1B	interleukin 1, beta
223278_at	hCG18943.3	-2.14675	-2.89748	NM_004004	GJB2	gap junction protein, beta 2, 26kDa (connexin 26)
201744_s_at	hCG24108.2	-1.99187	-2.89763	NM_002345	LUM	lumican
203066_at	hCG1811158.1	-1.58972	-2.89936	NM_014863	GALNAC4S-6ST	B cell RAG associated protein
203789_s_at	hCG17980.4	-2.29137	-2.94499	NM_006379	SEMA3C	sema domain, immunoglobulin domain (Ig), short basic domain, secreted, (semaphorin) 3C
209505_at	hCG1649176.4	-1.78846	-2.95431	AI951185	0	Homo sapiens full length insert cDNA clone YW26E10, mRNA sequence
211527_x_at	hCG18998.4	-1.78622	-2.95824	NM_003376	VEGF	vascular endothelial growth factor
212171_x_at	hCG18998.4	-1.53186	-2.95824	NM_003376	VEGF	vascular endothelial growth factor
210512_s_at	hCG18998.4	-2.06688	-2.95824	NM_003376	VEGF	vascular endothelial growth factor
224918_x_at	hCG25167.4	-2.08786	-2.96243	NM_020300	MGST1	microsomal glutathione S-transferase 1
231736_x_at	hCG25167.4	-2.18217	-2.96243	NM_020300	MGST1	microsomal glutathione S-transferase 1
209277_at	hCG19196.4	-3.0049	-2.9649	NM_006528	TFPI2	tissue factor pathway inhibitor 2
217979_at	hCG17375.4	-2.23164	-3.00407	NM_014399	NET-6	transmembrane 4 superfamily member tetraspan NET-6
204688_at	hCG17912.2	-2.37886	-3.00806	NM_003919	SGCE	sarcoglycan, epsilon
202202_s_at	hCG32955.3	-1.62705	-3.03158	NM_002290	LAMA4	laminin, alpha 4
204726_at	hCG38474.2	-1.75654	-3.03611	NM_001257	CDH13	cadherin 13, H-cadherin (heart)
205334_at	hCG15470.3	-1.84077	-3.04411	NM_006271	S100A1	S100 calcium binding protein A1
200906_s_at	hCG2026123.1	-1.88048	-3.10329	NM_016081	KIAA0992	palladin
200907_s_at	hCG2026123.1	-2.28854	-3.10329	NM_016081	KIAA0992	palladin
200897_s_at	hCG2026123.1	-2.48874	-3.10329	NM_016081	KIAA0992	palladin
215506_s_at	hCG22732.3	-1.7739	-3.11841	NM_004675	ARHI	ras homolog gene family, member I
201185_at	hCG1811157.3	-3.05055	-3.26929	NM_002775	PRSS11	protease, serine, 11 (IGF binding)
201645_at	hCG29852.3	-2.48114	-3.31795	NM_002160	TNC	tenascin C (hexabrachion)
203423_at	hCG16055.3	-2.29838	-3.34577	NM_002899	RBP1	retinol binding protein 1, cellular
223000_s_at	hCG20857.3	-2.21259	-3.40656	NM_016946	JAM1	junctional adhesion molecule 1
226482_s_at	hCG20857.3	-2.16104	-3.40656	NM_016946	JAM1	junctional adhesion molecule 1
205266_at	hCG41296.3	-1.95286	-3.53097	NM_002309	LIF	leukemia inhibitory factor (cholinergic differentiation factor)
203868_s_at	hCG32384.3	-4.52632	-3.72575	NM_001078	VCAM1	vascular cell adhesion molecule 1
211071_s_at	hCG1778767.2	-2.51073	-4.04467	NM_006818	AF1Q	ALL1-fused gene from chromosome 1q
202687_s_at	hCG20249.3	-2.21651	-4.06419	NM_003810	TNFSF10	tumor necrosis factor (ligand) superfamily, member 10 (TRAIL)
202688_at	hCG20249.3	-4.02042	-4.06419	NM_003810	TNFSF10	tumor necrosis factor (ligand) superfamily, member 10 (TRAIL)
221864_at	hCG21162.4	-1.5015	-4.08822	NM_152288	MGC13024	hypothetical protein MGC13024
201272_at	hCG20344.4	-3.74602	-4.16002	NM_001628	AKR1B1	aldo-keto reductase family 1, member B1 (aldose reductase)
218541_s_at	hCG1640844.3	-1.61951	-4.16567	NM_020130	C8orf4	chromosome 8 open reading frame 4
215485_s_at	hCG28476.2	-1.85333	-4.46116	NM_000201	ICAM1	intercellular adhesion molecule 1 (CD54), human rhinovirus receptor
202637_s_at	hCG28476.2	-2.42783	-4.46116	NM_000201	ICAM1	intercellular adhesion molecule 1 (CD54), human rhinovirus receptor
202638_s_at	hCG28476.2	-3.26147	-4.46116	NM_000201	ICAM1	intercellular adhesion molecule 1 (CD54), human rhinovirus receptor
210119_at	hCG1640779.4	-1.5169	-4.54461	NM_002243	KCNJ15	potassium inwardly-rectifying channel, subfamily J, member 15
225681_at	hCG15042.3	-5.34845	-4.55212	NM_138455	CTHRC1	collagen triple helix repeat containing 1
202181_at	hCG21964.2	-2.2841	-4.88191	NM_014734	KIAA0247	KIAA0247 gene product
209278_s_at	hCG19196.4	-3.0049	-4.89536	NM_006528	TFPI2	tissue factor pathway inhibitor 2
51158_at	hCG1641814.2	-1.56284	-5.04042	AI801973	0	Homo sapiens mRNA; cDNA DKFZp564O1763 (from clone DKFZp564O1763), mRNA sequence
203854_at	hCG21044.3	-1.8889	-5.07948	NM_000204	IF	I factor (complement)
207819_s_at	hCG1743207.2	-2.20425	-5.19019	NM_000443	ABCB4	ATP-binding cassette, sub-family B (MDR/TAP), member 4
212311_at	hCG1811766.1	-2.49532	-5.21449	AB018289	KIAA0746	KIAA0746 protein
212314_at	hCG1811766.1	-2.80269	-5.21449	AB018289	KIAA0746	KIAA0746 protein
209821_at	hCG31015.3	-3.22549	-6.26044	NM_033439	DVS27	DVS27-related protein
206026_s_at	hCG41965.2	-1.63556	-6.37376	NM_007115	TNFAIP6	tumor necrosis factor, alpha-induced protein 6
206025_s_at	hCG41965.2	-1.5689	-6.37376	NM_007115	TNFAIP6	tumor necrosis factor, alpha-induced protein 6
226925_at	hCG17601.3	-3.27268	-6.41559	NM_152282	FLJ23751	hypothetical protein FLJ23751
202436_s_at	hCG14819.2	-4.70168	-6.79819	NM_000104	CYP1B1	cytochrome P450, subfamily I (dioxin-inducible), polypeptide 1 (glaucoma 3, primary infantile)
202435_s_at	hCG14819.2	-1.73467	-6.79819	NM_000104	CYP1B1	cytochrome P450, subfamily I (dioxin-inducible), polypeptide 1 (glaucoma 3, primary infantile)
202437_s_at	hCG14819.2	-6.43625	-6.79819	NM_000104	CYP1B1	cytochrome P450, subfamily I (dioxin-inducible), polypeptide 1 (glaucoma 3, primary infantile)
221024_s_at	hCG40024.3	-1.75476	-6.92422	NM_030777	SLC2A10	solute carrier family 2 (facilitated glucose transporter), member 10
230748_at	hCG27295.3	-5.23697	-6.9657	AI873273	0	ESTs
207038_at	hCG27295.3	-3.66019	-6.9657	NM_004694	SLC16A6	solute carrier family 16 (monocarboxylic acid transporters), member 6
209596_at	hCG1981880	-1.61844	-6.98101	NM_015419	DKFZp564I1922	adlican
206157_at	hCG26914.2	-3.30447	-7.20865	NM_002852	PTX3	pentaxin-related gene, rapidly induced by IL-1 beta
205870_at	hCG1785397.3	-3.24549	-7.39219	NM_000623	BDKRB2	bradykinin receptor B2
229290_at	hCG1643188.2	-1.97875	-8.71526	AI692575	0	Homo sapiens full length insert cDNA clone ZE09G12, mRNA sequence
206336_at	hCG16362.1	-1.96843	-8.74909	NM_002993	CXCL6	chemokine (C-X-C motif) ligand 6 (granulocyte chemotactic protein 2)
202859_x_at	hCG16372.3	-2.54998	-9.0945	NM_000584	IL8	interleukin 8
211506_s_at	hCG16372.3	-2.61411	-9.0945	NM_000584	IL8	interleukin 8
203562_at	hCG38917.3	-2.08	-9.53676	NM_005103	FEZ1	fasciculation and elongation protein zeta 1 (zygin I)
204470_at	hCG16368.2	-2.53286	-12.7098	NM_001511	CXCL1	chemokine (C-X-C motif) ligand 1 (melanoma growth stimulating activity, alpha)
217767_at	hCG23054.3	-1.978	-19.2444	NM_000064	C3	complement component 3
203404_at	hCG20394.3	-3.98835	-20.4056	NM_014782	ALEX2	armadillo repeat protein ALEX2
212092_at	hCG1642748.3	-1.93454	-24.4379	NM_015068	PEG10	paternally expressed 10
212094_at	hCG1642748.3	-2.2098	-24.4379	NM_015068	PEG10	paternally expressed 10
205767_at	hCG14966.2	-3.66166	-43.079	NM_001432	EREG	epiregulin
227705_at	hCG1644532.3	-3.62332	-46.2788	NM_152278	MGC23947	hypothetical protein MGC23947
204086_at	hCG73093.3	-1.55277	-92.3535	NM_006115	PRAME	preferentially expressed antigen in melanoma
203474_at	hCG37485.2	-24.6366	-106.28	NM_006633	IQGAP2	IQ motif containing GTPase activating protein 2
219134_at	hCG14667.2	-21.3858	-303.832	NM_022159	ETL	EGF-TM7-latrophilin-related protein
