# Supplementary material for: Cross-platform expression profiling demonstrates that SV40 small tumor antigen activates Notch, Hedgehog, and Wnt signaling in human cells
Source: BMC Cancer. 2006 Mar 7;6:54. doi: 10.1186/1471-2407-6-54 (PMC1420312; doi:10.1186/1471-2407-6-54)
Supplement: Additional file 5 — Supplementary Table 5 – excel spreadsheet – TableS5.xls Conserved HES1 sites in promoters of ST upregulated genes [file 1471-2407-6-54-S5.xls]

## Sheet: HES sites in ST activated genes
Supplementary Table 5: Conserved HES1 sites in promoters of ST upregulated genes
Conserved Transcription Factor Binding Sites - CONSOLIDATED
Accession	Symbol	HES1 sites	Gene Name
NM_000738	CHRM1	66	cholinergic receptor, muscarinic 1
NM_005238	ETS1	34	v-ets erythroblastosis virus E26 oncogene homolog 1 (avian)
NM_001146	ANGPT1	33	angiopoietin 1
NM_006735	HOXA2	29	homeo box A2
NM_003714	STC2	29	stanniocalcin 2
NM_002844	PTPRK	27	protein tyrosine phosphatase, receptor type, K
NM_022475	HHIP	23	hedgehog interacting protein
NM_005386	NNAT	23	neuronatin
NM_016192	TMEFF2	22	transmembrane protein with EGF-like and two follistatin-like domains 2
NM_022073	EGLN3	20	egl nine homolog 3 (C. elegans)
NM_006180	NTRK2	20	neurotrophic tyrosine kinase, receptor, type 2
NM_000362	TIMP3	19	tissue inhibitor of metalloproteinase 3
NM_004540	NCAM2	19	neural cell adhesion molecule 2
NM_005618	DLL1	19	delta-like 1 (Drosophila)
NM_002166	ID2	14	inhibitor of DNA binding 2, dominant negative helix-loop-helix protein
NM_006176	NRGN	14	neurogranin (protein kinase C substrate, RC3)
NM_005584	MAB21L1	13	mab-21-like 1 (C. elegans)
NM_006352	ZNF238	13	zinc finger protein 238
NM_024728	C7orf10	13	chromosome 7 open reading frame 10
NM_005904	MADH7	13	MAD, mothers against decapentaplegic homolog 7 (Drosophila)
AI990816	LAMA1	13	laminin, alpha 1
NM_020384	CLDN2	12	claudin 2
NM_020439	CAMK1G	12	calcium/calmodulin-dependent protein kinase IG
NM_022003	FXYD6	12	FXYD domain containing ion transport regulator 6
NM_000526	KRT14	12	keratin 14
NM_002020	FLT4	12	fms-related tyrosine kinase 4
NM_003916	AP1S2	12	adaptor-related protein complex 1, sigma 2 subunit
NM_003578	SOAT2	12	sterol O-acyltransferase 2
NM_018951	HOXA10	11	homeo box A10
NM_005249	FOXG1B	11	forkhead box G1B
NM_002136	HNRPA1	11	heterogeneous nuclear ribonucleoprotein A1
NM_002142	HOXA9	11	homeo box A9
NM_002520	NPM1	10	nucleophosmin (nucleolar phosphoprotein B23, numatrin)
NM_000189	HK2	10	hexokinase 2
NM_018398	CACNA2D3	10	calcium channel, voltage-dependent, alpha 2/delta 3 subunit
NM_003206	TCF21	10	transcription factor 21
NM_006516	SLC2A1	10	solute carrier family 2 (facilitated glucose transporter), member 1
NM_005203	COL13A1	10	collagen, type XIII, alpha 1
NM_012137	DDAH1	9	dimethylarginine dimethylaminohydrolase 1
NM_031498	GNGT2	9	guanine nucleotide binding protein (G protein), gamma transducing activity 2
NM_007036	ESM1	9	endothelial cell-specific molecule 1
NM_001463	FRZB	8	frizzled-related protein
NM_001998	FBLN2	8	fibulin 2
NM_000092	COL4A4	8	collagen, type IV, alpha 4
NM_001400	EDG1	7	endothelial differentiation, sphingolipid G-protein-coupled receptor, 1
NM_006982	CART1	7	cartilage paired-class homeoprotein 1
NM_002467	MYC	7	v-myc myelocytomatosis viral oncogene homolog (avian)
NM_001424	EMP2	6	epithelial membrane protein 2
NM_014464	TINAG	6	tubulointerstitial nephritis antigen
NM_003246	THBS1	6	thrombospondin 1
NM_003970	MYOM2	6	myomesin (M-protein) 2, 165kDa
NM_021977	SLC22A3	6	solute carrier family 22 (extraneuronal monoamine transporter), member 3
NM_004609	TCF15	6	transcription factor 15 (basic helix-loop-helix)
NM_003467	CXCR4	5	chemokine (C-X-C motif) receptor 4
NM_001992	F2R	5	coagulation factor II (thrombin) receptor
NM_005855	RAMP1	5	receptor (calcitonin) activity modifying protein 1
NM_003498	SNN	5	stannin
NM_004560	ROR2	5	receptor tyrosine kinase-like orphan receptor 2
NM_002637	PHKA1	5	phosphorylase kinase, alpha 1 (muscle)
NM_012242	DKK1	5	dickkopf homolog 1 (Xenopus laevis)
NM_019055	ROBO4	5	roundabout homolog 4, magic roundabout (Drosophila)
NM_001332	CTNND2	4	catenin (cadherin-associated protein), delta 2
NM_003843	SCEL	4	sciellin
NM_016931	NOX4	4	NADPH oxidase 4
NM_014244	ADAMTS2	4	a disintegrin-like and metalloprotease with thrombospondin type 1 motif, 2
NM_005242	F2RL1	4	coagulation factor II (thrombin) receptor-like 1
NM_006288	THY1	4	Thy-1 cell surface antigen
NM_022044	SDF2L1	3	stromal cell-derived factor 2-like 1
NM_001321	CSRP2	3	cysteine and glycine-rich protein 2
NM_004485	GNG4	3	guanine nucleotide binding protein (G protein), gamma 4
NM_000596	IGFBP1	3	insulin-like growth factor binding protein 1
NM_004946	DOCK2	3	dedicator of cytokinesis 2
NM_006158	NEFL	3	neurofilament, light polypeptide 68kDa
NM_017829	CECR5	3	cat eye syndrome chromosome region, candidate 5
NM_006896	HOXA7	3	homeo box A7
NM_001941	DSC3	2	desmocollin 3
NM_015894	STMN3	2	stathmin-like 3
NM_000170	GLDC	2	glycine dehydrogenase
NM_002153	HSD17B2	2	hydroxysteroid (17-beta) dehydrogenase 2
NM_014226	RAGE	2	renal tumor antigen
NM_002898	RBMS2	2	RNA binding motif, single stranded interacting protein 2
NM_004040	ARHB	2	ras homolog gene family, member B
NM_013230	CD24	1	CD24 antigen (small cell lung carcinoma cluster 4 antigen)
NM_001770	CD19	1	CD19 antigen
NM_030781	COLEC12	1	collectin sub-family member 12
NM_004086	COCH	1	coagulation factor C homolog, cochlin (Limulus polyphemus)
NM_016341	PLCE1	1	phospholipase C, epsilon 1
NM_019846	CCL28	1	chemokine (C-C motif) ligand 28
NM_005613	RGS4	1	regulator of G-protein signalling 4
NM_020731	AHRR	1	aryl-hydrocarbon receptor repressor
NM_000962	PTGS1	1	prostaglandin-endoperoxide synthase 1 (cyclooxygenase)
NM_006169	NNMT	0	nicotinamide N-methyltransferase
NM_003039	SLC2A5	0	solute carrier family 2 (facilitated glucose/fructose transporter), member 5
NM_002380	MATN2	0	matrilin 2
NM_004052	BNIP3	0	BCL2/adenovirus E1B 19kDa interacting protein 3
NM_002276	KRT19	0	Keratin 19
NM_000791	DHFR	0	dihydrofolate reductase
NM_004101	F2RL2	0	coagulation factor II (thrombin) receptor-like 2
NM_019609	CPXM	0	carboxypeptidase X (M14 family)
NM_004949	DSC2	0	desmocollin 2
NM_001709	BDNF	0	brain-derived neurotrophic factor
NM_024490	ATP10A	0	ATPase, Class V, type 10A
NM_000025	ADRB3	0	adrenergic, beta-3-, receptor
NM_014550	CARD10	0	caspase recruitment domain family, member 10
NM_031439	SOX7	0	SRY (sex determining region Y)-box 7
NM_014573	MAC30	0	hypothetical protein MAC30
